# Supplementary material for: Evolutionary transition from a single RNA replicator to a multiple replicator network
Source: Nat Commun. 2022 Mar 18;13:1460. doi: 10.1038/s41467-022-29113-x (PMC8933500; doi:10.1038/s41467-022-29113-x)
Supplement: Supplementary file 4 — Supplementary Data 1 [file 41467_2022_29113_MOESM4_ESM.xlsx]

## Sheet: Clone RNA sequences
Sequences of the host and parasitic RNA clones used in the study
Lineages	Name	Sequence
HL0	HL0-0	GGGAACCCCCCUUCGGGGGGUCACCUCGCGCAGCGGGCUACGCGAGGGAGCCACGCUGCGAAGCAGCGUGGCGGUUCUCGUGCGUCACCGAAACGCACGAAGGUCGCGCCUCUUCACGAGGCGUCACCUGGGAGAGCGCGAAAGCGCUAGCCCGUGCUCUAGCUCUAGAAGGUCUCGAGAUCUCCUCUAGAGAUAAUUUUGUUUAACUCUAAGAAGGAGAUAUACACAUGCCUAAGACAGCAUCUUCGCGUAACUCUCUCAGCGCACAAUUGCGCCGAGCCGCGAACACAAGAAUUGAGGCUGAAGGUAACCUCGCACUUUCCAUUGCCAACGAUUUACUGUUGGCCUAUGGUCAGUCGCCAUUUAACUCUGAGGCUGAGUGUAUUUCAUUCAGCCCGA…
HL1	HL1-120	GGGAACCCCCCUUCGGGGGGUCACCUCGCGCAGCGGGCUACGCGAGGGGGCCGCGCUGCGAAGCAGCGUGGCGGUUCACGUGCGUUACCGAAACGCACGAAGGUCGCGCCUCUCCGCGAGGCGUCACCUGGGAGAGCGCGAAAGCGCUAGCCCGUGCUCUAGCUCUAGAAGGUCUCGAGAUCUCCUCUAGAGAUAAUUUUGUUUAACUCUAAGAAGGAGAUAUGCACAUGCCUAAGACAGCAUCUUCGCGUAACUCUCUCAGCGCACAAUUGCGCCGAGCCGCGAACACAAGAAUUGAGGCUGAAGGUAACCUCGCACUUUCCAUUGCCAACGAUUUACUGUUGGCCUAUGGUCAGUCGCCAUUUAACUCUGAGGCUGAGUGUAUUUCAUUCAGCCCGA…
	HL1-158	GGGAACCCCCCUUCGGGGGGUCACCUCGCGCAGCGGGCUACGCGAGGGGGCCGCGCUGCGAAGCAGCGUGGCGGUUCACGUGCGUUACCGAAACGCACGAAGGUCGCGCCUCUCCGCGAGGCGUCACCUGGGAGAGCGCGAAAGCGCUAGCCCGUGCUUUAGCUCUAGAAGGUCUCGAGAUCUCCUCUAGAGAUAAUUUUGUUUAACUCUAAGAAGGAGAUAUGCACAUGCCUAAGACAGCAUCUUCGCGUAACUCUCUCAGCGCACAAUUGCGCCGAGCCGCGAACACAAGAAUUGAGGCUGAAGGUAACCUCGCACUUUCCAUUGCCAACGAUUUACUGUUGGCCUAUGGUCAGUCGCCAUUUAACUCUGAGGCUGAGUGUAUUUCAUUCAGCCCGA…
	HL1-228	GGGAACCCCCCUUCGGGGGGUCACCUCGCGCAGCGGGCUACGCGAGGGGGCCGCGCUGCGAAGCAGCGUGGCGGUUCACGUGCGUUACCGAAACGCACGAAGGUCGCGCCUCUCCGCGAGGCGUCACCUGGGAGAGCGCGAAAGCGCUAGCCCGUGCUUUAGCUCUAGAAGGUCUCGAGAUCUCCCCUAGAGAUAAUUUUGUUUAACUCUAAGAAGGAGAUAUGCACAUGCCUAAGACAGCAUCUCCGCGUAACUCUCUCAGCGCACAAUUGCGCCGAGCCGCGAACACAAGAAUUGAGGCUGAAGGUAACCUCGCACUUUCCAUUGCCAACGAUUUACUGUUGGCCUAUGGUCAGUCGCCAUUUAACUCUGAGGCUGAGUGUAUUUCAUUCAGCCCGA…
HL2	HL2-120	GGGAACCCCCCUUCGGGGGGUCACCUCGCGCAGCGGGCUACGCGAGGGAGCCACGCUGCGAAGCAGCGUGGUGGUUCUCGUGCGUUACCGAAACGCACGAAGGUCGCGCCUCUCCACGAGGCGUCACCAUGGGAGAGCGCAAAAGCGCUAGCCCGUGCUCUAGCUCUAGAAGGUCUCGAGAUCUCCUCUAGAGAUAAUUUUGUUUAACUCUAAGAAGGAGAUAUACACAUGCCUAAGACAGCAUCUUCGCGUAACUCUUUCAGCGCACAAUUGCGCCGAGCCGCGAACACAAGAAUUGAGGCUGAAGGUAACCUCGCACUUUCCAUUGCCAACGAUUUACUGUUGGCCUAUGGUCAGUCGCCAUUUAACUCUGAGGCUGAGUGUAUUUCAUUCAGCCCG…
	HL2-155	GGGAACCCCCCUUCGGGGGGUCACCUCGCGCAGCGGGCUACGCGAGGGAGCCACGCUGCGAAGCAGCGUGGUGGUUCUCGUGCGUUACCGAAACGCACGAAGGUCGCGCCUCUCCACGAGGCGUCACCAUGGGAGAGCGCAAAAGCGCUAGCCCGUGCUCUAGCUCUAGAAGGUCUCGAGAUCUCCUCUAGAGAUAAUUUUGUUUAACUCUAAGAAGGAGAUAUGCACAUGUCUAAGACAGCAUCUUCGCGUAACUCUUUCAGCGCACGAUUGCGCCGAGCCGCGAACACAAGAAUUGAGGCUGAAGGUAACCUCGCACUUUCCAUUGCCAACGAUUUACUGUUGGCCUAUGGUCAGUCGCCAUUUAACUCUGAGGCUGAGUGUAUUUCAUUCAGCCCG…
	HL2-228	GGGAACCCCCCUUCGGGGGGUCACCUCGCGCAGCGGGCUACGCGAGGGAGCCACGCUGCGAAGCAGCGUGGUGGUUCUCGUGCGUUACCGAAACGCACGAAGGUCGCGCCUCUCCACGAGGCGUCACCAUGGGAGAGCGCAAAAGCGCUAGCCCGUGCUCUAGCUCUAGAAGGUCUCGAGAUCUCCUCUAGAGAUAAUUUUGUUUAACUCUAAGAAGGAGAUAUGCACAUGUCUAAGACAGCAUCUUCGCGUAACUCUUUCAGCGCACGAUUGCGCCGAGCCGCGAACACAAGAAUUGAGGCUGAAGGUAACCUCGCACUUUCCAUUGCCAACGAUUUACUGUUGGCCUAUGGUCAGUCGCCAUUUAACUCUGAGGCUGAGUGUAUUUCAUUCAGCCCG…
HL3	HL3-155	GGGAACCCCCCUUCGGGGGGUCACCUCGCGCAGCGGGCUACGCGAGGGAGCCACGCUGCGAAGCAGCGUGGUGGUUCUCGUGCGUUACCGAAACGCACGAAGGUCGCGCCUCUCCACGAGGCGUCACCAUGGGAGAGCGCAAAAGCGCUAGCCCGUGCUCUAGCUCUAGAAGGUCUCGAGAUCUCCUCUAGAGAUAAUUUUGUUUAACUCUAAGAAGGAGAUAUGCACAUGUCUAAGACAGCAUCUUCGCGUAACUCUUUCAGCGCACGAUUGCGCCGAGCCGCGAACACAAGAAUUGAGGCUGAAGGUAACCUCGCACUUUCCAUUGCCAACGAUUUACUGUUGGCCUAUGGUCAGUCGCCAUUUAACUCUGAGGCUGAGUGUAUUUCAUUCAGCCCG…
	HL3-228	GGGAACCCCCCUUCGGGGGGUCACCUCGCGCAGCGGGCUACGCGAGGGAGCCACGCUGCGAAGCAGCGUGGUGGUUCUCGUGCGUUACCGAAACGCACGAAGGUCGCGCCUCUCCGCGAGGCGUCACCAUGGGAGAGCGCAAAAGCGCUAGCCCGUGCUCUAGCUCUAGAAGGUCUCGAGAUCUCCUCUAGAGAUAAUUUUGUUUAAUUCUAAGAAGGAGAUAUGCACAUGCCUAAGACAGCAUCUUCGCGUAACUCUUUCAGCGCACGAUUGCGCCGAGCCGCGAACACAAGAAUUGAGGCUGAAGGUAACCUCGCACUUUCCAUUGCCAACGACUUACUGUUGGCCUAUGGUCAGUCGCCAUUUAACUCUGAGGCUGAGUGUAUUUCAUUCAGCCCG…
PL2	PL2-120	GGGAACCCCCCUUCGGGGGGUCACCUCGCGCAGCGGGCUACGCGAGGGAGCCACGCUGCGAAGCAGCGUGGUGGUUCUCGUGCGUUACCGAAACGCACGAAGGUCGCGCCUCUCCACGAGGCGUCACCAUGGGAGAGCGCAAAAGCGCUAGCCCGUGCUCUAGCUCUAGAAGGUCUCCGGCUGAAUGUGCUUUAACGAACGCUCGUCUCUAUAGACCUGACUACAGUGAGGAUUUCAAUUUCUCACUGGGCGAGUCAUGUAUACACAUGGCUCGUCGAAAAAUAGCCAAGCUAAUAGGAGAUGUUCCGUCCGUUGAGGAUAUGUUGCGUCACUGCCGAUUUCCUGGCGGUGCUACAACAACGAAUAACCGUUCGUACAGUCAUCCGUCCUUCAAGUUUG…
	PL2-155	GGGAACCCCCCUUCGGGGGGUCACCUCGCGCAGCGGGCUACGCGAGGGAGCCACGCUGCGAAGCAGCGUGGUGGUUCUCGUGCGUUACCGAAACGCACGAAGGUCGCGCCUCUCCACGAGGCGUCACCAUGGGAGAGCGCAAAAGCGCUAGCCCGUGCUCUAGCUCUAGAAGGUCUCCGGCUGAAUGUGCUUUAACGAACGCUCGUCUCUAUAGACCUGACUACAGUGAGGAUUUCAAUUUCUCACUGGGCGAGUCAUGAAUACACAUGGCUCGUCGAAAAAUAGCCAAGCUAAUAGGAGAUGUUCCGUCCGUUGAGGAUAUGUUGCGUCACUGCCGAUUUCCUGGCGGUGCUACAACAACGAAUAACCGUUCGUACAGUCAUCCGUCCUUCAAGUUUG…
	PL2-228	GGGAACCCCCCUUCGGGGGGUCACCUCGCGCAGCGGGCUACGCGAGGGAGCCACGCUGCGAAGCAGCGUGGUGGUUCUCGUGCGUUAUCGAAACACACGAAGGUCGCGCCUCUCCACGAGGCGUCACCAUGGGAGAGCGCAAAAGCGCUAGCCCGUGCUCUAGCUCUAGAAAGUCUCCGGCUGAAUGUGCUUUAACGAACGCUCGUCUCUAUAGACCUGACUACAGUGAGGAUUUCAAUUUCUCACUGGGCGAGUCAUGAAUACACAUGGCUCGUCGAAAAAUAGCCAAGCUAAUAGGAGAUGUUCCGUCCGUUGAGGAUAUGUUGCGUCACUGCCGAUUUCCUGGCGGUGCUACAACAACGAAUAACCGUUCGUACAGUCAUCCGUCCUUCAAGUUUG…
PL3	PL3-228	GGGAACCCCCCUUCGGGGGGUCACCUCGCGCAGCGGGCUACGCGAGGGAGCCACGCUGCGAAGCAGCGUGGUGGUUCUCGUGCGUUAUCGAAACACACGAAGGUCGCGCCUCUCCGCGAGGCGUCACCAUGGGAGAGCGCAAAAGCGCUAGCCCGUGCUCUAGCUCUAGAAAGUCUCCGGCUGGAUGUGCUUUAACGAACGCUCGUCUCUAUAGACCUGACUACAGUGAGGAUUUUAUUUUCUCGCUGGGCGAGUCAUGAAUACACAUGGCUCGUCGAAAAAUAGCCAAGCUAAUAGGAGAUGUUCCGUCCGUUGAAGAUAUGUUGCGUCACUGCCGAUUUCCUGGCGGUGCUACAACAACGAAUAACCGUUCGUACAGUCAUCCGUCCUUCAAGUUUG…

## Sheet: Genotypes (main)
Spieces	Round	Rank	Read	Genptype
Host	13	1	2892	'00000000000000000000000000000000000000000000000000000000000000000000000000000000000000000000000000000000'
Host	13	2	291	'00000000000000000000000000000000000000000000000000000000000000000000000001000000000000000000000000000000'
Host	13	3	198	'00000000000000000000000000000001000000000000000000000000000000000000000000000000000000000000000000000000'
Host	13	4	192	'00000000000000000000000000000000000000000000000000000000000000000000000000000000100000000000000000000000'
Host	13	5	61	'01000000000000000000000000000000000000000000000000000000000000000000000000000000000000000000000000000000'
Host	13	6	34	'00000000000000000000000000000000000000000000000000000000000000000000000001000000100000000000000000000000'
Host	13	7	34	'00000000000000000000000000000001000000000000000000000000000000000000000001000000000000000000000000000000'
Host	13	8	33	'00000000000000000000000000000001000000000000000000000000000000000000000000000000100000000000000000000000'
Host	13	9	14	'01000000000000000000000000000000000000000000000000000000000000000000000001000000000000000000000000000000'
Host	13	10	8	'00000000000000000000000000000000000000000000000000000000000100000000000000000000000000000000000000000000'
Host	13	11	8	'01000000000000000000000000000001000000000000000000000000000000000000000000000000000000000000000000000000'
Host	13	12	8	'00000000000000000000000000000001000000000000000000000000000000000000000001000000100000000000000000000000'
Host	13	13	7	'00000000000000000000000000000000000000000000000000000000000000000000000000000000000000000000000000010000'
Host	13	14	7	'00000000000000000000000000000000000000000000000000000000000000010000000000000000000000000000000000000000'
Host	13	15	7	'00000000000000000001000000000000000000000000000000000000000000000000000000000000000000000000000000000000'
Host	13	16	6	'00000000000000000000000000000000010000000000000000000000000000000000000000000000000000000000000000000000'
Host	13	17	6	'00000000000000000000000000000000000000000000000000000000000000000000000000000000010000000000000000000000'
Host	13	18	6	'00000000001000000000000000000000000000000000000000000000000000000000000000000000000000000000000000000000'
Host	13	19	6	'00000000000000000000000000000000000000000000000000000000000000000000000000001000000000000000000000000000'
Host	13	20	6	'00000000000000000000000000010000000000000000000000000000000000000000000000000000000000000000000000000000'
Host	13	21	5	'00000000000000000000000000000000000000000000000000001000000000000000000000000000000000000000000000000000'
Host	13	22	5	'00000000000000000000000000000000000000000000000000000100000000000000000000000000000000000000000000000000'
Host	13	23	5	'00000000000000000000000000000100000000000000000000000000000000000000000000000000000000000000000000000000'
Host	13	24	5	'00000000000000000000000000000000000000000000000000000000000000000000001000000000000000000000000000000000'
Host	13	25	5	'00000000000000000000000000000000000000000000000000000000000000000000000000000000000000000000100000000000'
Host	13	26	5	'00000000100110000000001000100000000000000000000200000000000000000000000000000000010000000000000000000000'
Host	13	27	4	'00000000000000000000000000000000000000000000000000000000000000000000000010000000000000000000000000000000'
Host	13	28	4	'00000000000000000000000000000000000000000000000000000000010000000000000000000000000000000000000000000000'
Host	13	29	4	'00000000000000000200000000000000000000000000000000000000000000000000000000000000000000000000000000000000'
Host	13	30	4	'00000000000000000000000000000000000000000000000200000000000000000000000000000000000000000000000000000000'
Host	13	31	4	'00000000000000000000000000000000000100000000000000000000000000000000000000000000000000000000000000000000'
Host	13	32	4	'00000000000000000000000000000000000000100000000000000000000000000000000000000000000000000000000000000000'
Host	13	33	4	'00200000000000000000000000000000000000000000000000000000000000000000000000000000000000000000000000000000'
Host	13	34	4	'00000000000000000000000000000000000000000000000000000000001000000000000000000000000000000000000000000000'
Host	13	35	4	'00000000000000000000000000000000000000000000000000000000100000000000000000000000000000000000000000000000'
Host	13	36	4	'00000000000000000000000000000000000000000000000000000000000000000000000000000001000000000000000000000000'
Host	13	37	4	'00000000000000000000001000000000000000000000000000000000000000000000000000000000000000000000000000000000'
Host	13	38	4	'01000000000000000000000000000000000000000000000000000000000000000000000000000000100000000000000000000000'
Host	13	39	4	'00000000001000000000000000000000000000000000000000000000000000000000000001000000000000000000000000000000'
Host	13	40	4	'00000000000000000000000000000000100000000000000000000000000000000000000000000000000000000000000000000000'
Host	13	41	4	'00000000000000000100000000000000000000000000000000000000000000000000000000000000000000000000000000000000'
Host	13	42	3	'00000000000000000000000000000000000000000000000000000000000000000000010000000000000000000000000000000000'
Host	13	43	3	'00000000000000000000000000000000000000001000000000000000000000000000000000000000000000000000000000000000'
Host	13	44	3	'00000000100000000000000000000000000000000000000000000000000000000000000000000000000000000000000000000000'
Host	13	45	3	'00000000000000000000000001000000000000000000000000000000000000000000000000000000000000000000000000000000'
Host	13	46	3	'00000000000000000000000000000000000000000000000000000000000000000000000000000100000000000000000000000000'
Host	13	47	3	'00000000000000000000000000000000000000000000000000000000000000000001000000000000000000000000000000000000'
Host	13	48	3	'00000000000000000000000000000000001000000000000000000000000000000000000000000000000000000000000000000000'
Host	13	49	3	'00000000000010000000000000000000000000000000000000000000000000000000000000000000000000000000000000000000'
Host	13	50	3	'00000000000000000000000100000000000000000000000000000000000000000000000000000000000000000000000000000000'
Host	13	51	3	'00000000000000000000000000000001000000000000000000000000000000000000000000000000010000000000000000000000'
Host	13	52	3	'00000000000000000000000000000001000010000000000000000000000000000000000000000000000000000000000000000000'
Host	13	53	3	'00000000000000000000000000100000000000000000000000000000000000000000000000000000000000000000000000000000'
Host	13	54	2	'00000000000000000000000000000000000000000000000000000000000000000000000000100000000000000000000000000000'
Host	13	55	2	'00000000000000000000000000000000000000000000000000000000000000000000000000000000000000000100000000000000'
Host	13	56	2	'00000000000000000000000000000000000000000000000000000001000000000000000000000000000000000000000000000000'
Host	13	57	2	'00000000000000000000000000000000000000000000000000000000000000000000000000000000000000000010000000000000'
Host	13	58	2	'00000000000000000000000000000000000000000000000000000000000000000000000000000000000010000000000000000000'
Host	13	59	2	'00000000000000000000000000000000000000000000000000000000000010000000000000000000000000000000000000000000'
Host	13	60	2	'00000000000000000000000010000000000000000000000000000000000000000000000000000000000000000000000000000000'
Host	13	61	2	'00000000000000000000000000000000000000000000000100000000000000000000000000000000000000000000000000000000'
Host	13	62	2	'00000000000000000000000000000000000000000000000000000000000000100000000000000000000000000000000000000000'
Host	13	63	2	'00000000000000000000000000000000000000000000000010000000000000000000000000000000000000000000000000000000'
Host	13	64	2	'00000000000000000000000000000000000000200000000000000000000000000000000000000000000000000000000000000000'
Host	13	65	2	'00000000000100000000000000000000000000000000000000000000000000000000000000000000000000000000000000000000'
Host	13	66	2	'00000000000000000000000000000000000000000000000000000000000000000100000000000000000000000000000000000000'
Host	13	67	2	'00000000000000100000000000000000000000000000000000000000000000000000000000000000000000000000000000000000'
Host	13	68	2	'00000000100110000000001000100000000000000000000000000000000000000000000000000000000000000000000000000000'
Host	13	69	2	'00000000000000000000000000000000000000010000000000000000000000000000000000000000000000000000000000000000'
Host	13	70	2	'00000000000000000000000000000000000000000000000000000000000000000000000000000000000000000000000000000010'
Host	13	71	2	'00000000000000000000000000000000000000000000000000000000000000000000000010000000100000000000000000000000'
Host	13	72	2	'00000000000000000000000000000000000000000000000000010000000000000000000000000000000000000000000000000000'
Host	13	73	2	'00000000000000000000000000000000000000000000000000000000000000000000000100000000000000000000000000000000'
Host	13	74	2	'00000000000000000000000000000010000000000000000000000000000000000000000000000000000000000000000000000000'
Host	13	75	2	'00000000000000000000000000000000000000000000000000000000000001000000000000000000000000000000000000000000'
Host	13	76	2	'00000000100000000000000000100000000000000000000000000000000000000000000000000000010000000000000000000000'
Host	13	77	2	'00000010100000000000000000100000000000000000000000000000000000000000000000000000010000000000000000000000'
Host	13	78	2	'00000000000000000000000000000000000000000000000000000000000000000000100000000000000000000000000000000000'
Host	13	79	2	'00000000000000000000000000000000000000000000000000000010000000000000000000000000000000000000000000000000'
Host	13	80	2	'00000000000000000000000000000000000000000000000000000000000100000000000000000000100000000000000000000000'
Host	13	81	2	'00000000000000000000000000000000000000000000000000000000000000000100000001000000000000000000000000000000'
Host	13	82	2	'00000000000000000000000000000000000002000000000000000000000000000000000000000000000000000000000000000000'
Host	13	83	2	'01000000000000000000000000000001000000000000000000000000000000000000000001000000000000000000000000000000'
Host	13	84	2	'00000000000000000000000000001000000000000000000000000000000000000000000000000000000000000000000000000000'
Host	13	85	2	'00000000000000000100000000000000000000000000000000000000000000000000000000000000100000000000000000000000'
Host	13	86	2	'01000000000000000000000000000000000000000000000000000000000000000000000001000000100000000000000000000000'
Host	13	87	2	'00000000000000000000000000000000000000000000000000100000000000000000000001000000000000000000000000000000'
Host	13	88	1	'00000010000000000000000000000000000000000000000000000000000000000000000000000000000000000000000000000000'
Host	13	89	1	'00000000000000000000001000000000000000000000000000000000000000000000000000000000000000000000100000000000'
Host	13	90	1	'00000000000000000000000000000000000000000000100000000000000000000000000000000000000000000000000000000000'
Host	13	91	1	'00000000000000000000000000000000000000000100000000000000000000000000000000000000000000000000000000000000'
Host	13	92	1	'00000000000000000000000000000000000000000000000000000000000000000000000000000010000000000001000000000000'
Host	13	93	1	'00000000000000000000000100000000000000000000000000000000000000000000000000001000000000000000000000000000'
Host	13	94	1	'00000000000000000000000000000000000000000000000000000000000000000001000000000000001001000000000000000000'
Host	13	95	1	'00000000000110000000001000100000000000000000000200000000000000000000000000000000000000000000000000000000'
Host	13	96	1	'00000000000000000000000000000000000000000000000000000000000000000000000000000000000010000000010000000000'
Host	13	97	1	'00000000000000000000000000000000000000000000000000000000000000000000000000000000000001000000000000000000'
Host	13	98	1	'00000000000000000000000000000000000000000000000000000000000000000000000000001000100000000000000000000000'
Host	13	99	1	'00000000000000000000000000000000000000000000000000000100000000000000000000000000100000000000000000000000'
Host	13	100	1	'00000000000000000000000000000001000000000000000000000000010000000000000000000000000000000000000000000000'
Host	13	101	1	'00000000000000000000000000000001000000000000000000000000000000100000000000000000000000000000000000000000'
Host	13	102	1	'00000000000000000000000000000001000000100000000000000000000000000000000000000000100000000000000000000000'
Host	13	103	1	'00000000000000000000000000000001000000000100000000000000000000000000000000000000000000000000000000000000'
Host	13	104	1	'00000000000000000000000000000000000000000000000000000000000000000010000000000000000000000000000000000000'
Host	13	105	1	'00000000000000000001000000000000000000000000000000000000010000000000000000000000000000000000000000000000'
Host	13	106	1	'00000000000000000000000000000000000000000000000000000000000000000000000000000000000000000000000100000000'
Host	13	107	1	'01000000000000001000000000000000000000000000000000000000000000000000000000000000000000000000000000000000'
Host	13	108	1	'00000000000000000000000000000010000000000000000000000000000000010000000000000000000000000000000000000000'
Host	13	109	1	'00000000000000000000000000000000000010000000000000000000000000000000000000000000010000000000000000000000'
Host	13	110	1	'00000000000000000000000000000000000010000000000000000000000000000000000000000000000000000000000000000000'
Host	13	111	1	'00000000000000000000001000000000000000000000000000000000000010000000000000000000000000000000000000000000'
Host	13	112	1	'00000000000000000000000000000000100000000000000000000000000001000000000000000000000000000000000000000000'
Host	13	113	1	'00000000000000000000000000000000000000000000000000000000000100000000000001000000000000000000000000000000'
Host	13	114	1	'00000000000000000000000000000000000000000000000000000000000000000000001001000000000000000000000000000000'
Host	13	115	1	'00000000000000000000000000000000000000000000000000000000000000000000010001000000000000000000000000000000'
Host	13	116	1	'00000000000000000000000000000000000000000000000010000000000000000000000000000000000000000000000000010000'
Host	13	117	1	'00200000000100000000000000000000000000000000000000000000000000000000000000000000000000000000000000000000'
Host	13	118	1	'00010000000000000000000000000000000000000000000000000000000000000000000000000000000000000000000000000000'
Host	13	119	1	'00000000000000000000000000000000000000000000010000000000000000000000000000000000000000000000000000000000'
Host	13	120	1	'00000000000000000000000000000001000000000000000000000000000000000001000000000000000000000000000000000000'
Host	13	121	1	'00000000100000100000000000100000000010000000000000000000000000000000000000000000010000000000000000000000'
Host	13	122	1	'00010000000000000000000000000000000000000000000000000000000000000000000000000000010000000000000000000000'
Host	13	123	1	'00000000100000100000000000100000000000000000000200000000000000000000001000000000010000000000000000000000'
Host	13	124	1	'01000000000000000000000000000000000000000000000000000000000000000000000001001000000000000000000000000000'
Host	13	125	1	'00000000000000000000000000000000000000000000000000000000000000000000000000000010000000000000000000000000'
Host	13	126	1	'00000000000000000000000000000000000000100000000000000000000000000000000001000000000000000000000000000000'
Host	13	127	1	'00000000000000000000000000000000000000010000000000000000000000000000000000000000100000000000000000000000'
Host	13	128	1	'00000000000000000000000000000000000000000000000000000010000000000000000000000000100000000000000000000000'
Host	13	129	1	'00000000000000000000000000100000000000000000000000000010000000000000000000000000010000000000000000000000'
Host	13	130	1	'00000000000000000000000000000000000000000000000000000000000000000000000000000000000000000000000010000000'
Host	13	131	1	'00000000000000000000000000000000000000000000000000000000000000000000000001000000000000000100000000000000'
Host	13	132	1	'00000000000000000000000000000000000100000000000000000000000000000000000001000000000000000000000000000000'
Host	13	133	1	'00000000000000000000000000000000000000000000000000000000000000000001000000000000100000000000000000000000'
Host	13	134	1	'00000000000000000000000000000011000000000000000000000000000000000000000001000000100000000000000000000000'
Host	13	135	1	'00000000000000000000000000000001000000000000000000000000000000000000001001000000000000000000000000000000'
Host	13	136	1	'00000000000000000000000000000000000000000000000000000000000000010000000001000000000000000000000000000000'
Host	13	137	1	'00000000100110000000001000100000000000000000000200000000000100000000000000000000010000000000000000000000'
Host	13	138	1	'00000000000000000000000000000000000000000000000000000000000100000000000001001000000000000000000000000000'
Host	13	139	1	'00000000000000000000000000010000000000000000000000000000000000000000000001000000000000000000000000000000'
Host	13	140	1	'00000001000000000000000000000000000000000000000000000000000000000000000001000000100000000000000000000000'
Host	13	141	1	'00000000000000000000000000000011000000000000000000000000000000000000000001000000000000000000000000000000'
Host	13	142	1	'00000010100100100000000000000000000010000000000100000000000000000000000000000000010000000000000000000000'
Host	13	143	1	'00000000000000010000000000000000000000000000000000000000000000000000000000000000000000000000000000000000'
Host	13	144	1	'00000000000000000000000000000000000000000000000000000000000000000000000000000000000000000000000000000001'
Host	13	145	1	'00000000100000000000001000100000000000000000000000000000000000000000000000000000010000000000000000000000'
Host	13	146	1	'00000000001000000000000000000000000000000000000000000000000000000000000000000000100000000000000000000000'
Host	13	147	1	'00000000100000000000000000000000000000000000000000000000000000000000000000000000100000000000000000000000'
Host	13	148	1	'01000000000000000000000000000001000000000000000000000000000000000000000001000000100000000000000000000000'
Host	13	149	1	'00000000000000000000000000000001000000000000000000010000000000000000000000000000000000000000000000000000'
Host	13	150	1	'00000000100110000000001000100000000000000000000200000000000000000000000000000000110000000000000000000000'
Host	13	151	1	'00000000000000000000000000000000000000000000000000000000000000000000000000000000100000000000100000000000'
Host	13	152	1	'00000000000000000000000000000000000000200000000000000000000000000000000001000000000000000000000000000000'
Host	13	153	1	'00000000000000010000000000000000000000000000000000000000000000000000000000000000100000000000000000000000'
Host	13	154	1	'01000000001000000000000000000000000000000000000000000000000000000000000001000000000000000000000000000000'
Host	13	155	1	'00000000000000100000000000000000000000000000000000000000000000000000000001000000000000000000000000000000'
Host	13	156	1	'01000000000000000000000000000000000000000000000000000000000000000000000011000000000000000000000000000000'
Host	13	157	1	'00000000000000000000000000000000000000000000000200000000000000000000000001000000000000000000000000000000'
Host	13	158	1	'01000000000000000100000000000000000000000000000000000000000000000000000000000000000000000000000000000000'
Host	13	159	1	'01000000000000000000000000000000000000000000000000000000000001000000000000000000000000000000000000000000'
Host	13	160	1	'00000000000000000000000000000000100000000000000000000000000000000000000001000000000000000000000000000000'
Host	13	161	1	'00000000000000000000000000100000000000000000000000000000000000000000000000000000100000000000000000000000'
Host	13	162	1	'00000010100000000000000000100000000000000000000000000000000000000000000000000000000000000000000000000000'
Host	13	163	1	'00000000000000000000000000000000000000000000000000000000000000000000000001000000000001000000000000000000'
Host	13	164	1	'00000000000000000000000001000000000000000000000000000000000000000000000001000000100000000000000000000000'
Host	13	165	1	'00000000100000000000000000100001000000000000000000000000000000000000000001000000000000000000000000000000'
Host	13	166	1	'00000000100000100000000000100000000010000000000000000000000000000000000001000000110000000000000000000000'
Host	13	167	1	'00000000100100100000000000000000000000000000000000000000000000000000000000000000000000000000000000000000'
Host	13	168	1	'00000000000000000100000000000000000000000000000000000000000100000000000000000000000000000000000000000000'
Host	13	169	1	'01000000000000000000000000100000000000000000000000000000000000000000000000000000000000000000000000000000'
Host	13	170	1	'00000000000000000000000000000000000000000000000010000000000000000000000000000000100000000000000000000000'
Host	13	171	1	'00000000000000000000000000000000000010000000000000000000000000000000000001000000000000000000000000000000'
Host	13	172	1	'00000000000000000200000000000000000000000000000000000000000000000000000000000000000010000000010000000000'
Host	13	173	1	'00000000000000000000000000000000000000000000000000000000000000000000000001000000000000000000100000000000'
Host	13	174	1	'00000000000000000000000000000000000000000000000000000000000000010000000000000000100000000000000000000000'
Host	13	175	1	'00000000000000000000000000000000000000000000000000000000000000000000000001100000000000000000100000000000'
Host	13	176	1	'00000000000000000100000000000000000000000000000000000001000000000000000000000000000000000000000000000000'
Host	13	177	1	'01000000000000000000000000000001000000000000000000000000000000000000000000000000100000000000000000000000'
Host	13	178	1	'01000000000000000000000000000001000000000000000000000000000000000000000001000000000000000000001000000000'
Host	13	179	1	'00000000000000000000000000000000000000000000000000000000000000000000000101000000000000000000000000000000'
Host	13	180	1	'00000000000000000000000000000001000000000000000000000000000001000000000000000000000000000000000000000000'
Host	13	181	1	'00000000000000000100000000000000000000000000000000000000000000000000000001000000000000000000000000000000'
Host	13	182	1	'00000000000000000000000000000001000000000000000000000000000000000000000000000000000000000000100000000000'
Host	13	183	1	'00000000000000000000000000000001000000000000000000000000000100000000000000000000000000000000000000000000'
Host	13	184	1	'00000000000000000000000000000000000000000000000000000000000000000000000001000000010000000000000000000000'
Host	13	185	1	'00000000000000000000000000000000000000210000000000000000000000000000000000000000000000000000000000000000'
Host	13	186	1	'00000000000000000000000000000000000000000000000000000000000000000000000000000000000000000000000000100000'
Host	13	187	1	'00000000100110000000000000000000000000000000000000000000000000000000000000000000100000000000000000000000'
Host	13	188	1	'00000000100110000000000000000000000000000000000000000000000000000000000000000000101000000000000000000000'
Host	13	189	1	'00000000100000000000000000100000000010000000000000000000000000000000000000000000110000000000000000000000'
Host	13	190	1	'00000000000000000000000000000000000000000100000000000000000000000000000000000000100000000000000000000000'
Host	13	191	1	'00000010100100100000000000100000000010000000000000000000000000000000000000000000000000000001000000000000'
Host	13	192	1	'00000000000000000000000000010000000000000000000000000000000000000000000001000000100000000000000000000000'
Host	13	193	1	'00200000000000000000000000000001000000000000000000000000000000000000000000000000000000000000000000000000'
Host	13	194	1	'00000000000000000000000000000001000000000000000000000000000000000010000000000000100000000000000000000000'
Host	13	195	1	'00000000000000000000000000000000000000000000000000000000000000000000000000000000100010000000000000000000'
Host	13	196	1	'00000000000000000000000000000001000000000000000000000000100000000000000000000000000000000000000000000000'
Host	13	197	1	'00002000000000000000000000000000000000000000000000000000000000000000000000000000000000000000000000000000'
Host	13	198	1	'00000000000000000000000001000000000000000000000000000000000000000000000001000000000000000000000000000000'
Host	13	199	1	'00000000000000000000000000000100000000000000000000000000000000000000010001000000000000000000000000000000'
Host	13	200	1	'00000000000000000000100000000000000000000000000000000000000000000000000000000000000000000000000000000000'
Host	13	201	1	'00000000010000000000000000000000000000000000000000000000000000000000000000000000000000000000000000000000'
Host	13	202	1	'00000000000000000200000000000000000000000000000000000000000000000000000001000000000000000000000000000000'
Host	13	203	1	'00000000000000000000000000000000000000000000000000000110000000000000000000000000000000000000000000000000'
Host	13	204	1	'01001000000000000000000000000000000000000000000000000000000000000000000000000000000000000000000000000000'
Host	13	205	1	'00100000000000000000000000000001000000000000000000000000000000000000000000000000000000000000000000000000'
Host	13	206	1	'00000000000000000000000000000000000000000000000010000000000000000000000001000000000000000000000000000000'
Host	13	207	1	'01000000000000000000000000001000000000000000000000000000000000000000000000000000000000000000000000000000'
Host	13	208	1	'00000000000000000000000000001000000000000000000000000000000000000000000000000000100000000000000000000000'
Host	13	209	1	'00000000000010010000000000000000000000000000000000000000000000000000000000000000000000000000000000000000'
Host	13	210	1	'00000000000000000000010000000000000000000000000000000000000000000000000000000000000000000000000000000000'
Host	13	211	1	'01000000000000000000000000000000000000000000000000000000000000000000000000000100000000000000000000000000'
Host	13	212	1	'01200000000000000000000000000000000000000000000000000000000000000000000000000000000000000000000000000000'
Host	24	1	402	'00000000000010000000000000000000000000000000000000000000000000000000000000000000000001000000000000000000'
Host	24	2	38	'00000000000010000000000000000000000000000000000000000000000000000000000000000000100001000000000000000000'
Host	24	3	34	'00000000000010000000000000000000000000000000000000000000000000000000000001000000000001000000000000000000'
Host	24	4	21	'00000000000010000000000000000001000000000000000000000000000000000000000000000000000001000000000000000000'
Host	24	5	8	'00000000000010000000000000000001000000000000000000000000000000000000000001000000000001000000000000000000'
Host	24	6	8	'00000000000010000000000000000000000000000000000000000000000000000000000001000000100001000000000000000000'
Host	24	7	7	'00000000000010000000000000000000000000000000000000000000000000000000000000100000000001000000000000000000'
Host	24	8	6	'00000000000010000000000000000001000000000000000000000000000000000000000000000000100001000000000000000000'
Host	24	9	6	'01000000000010000000000000000000000000000000000000000000000000000000000000000000000001000000000000000000'
Host	24	10	5	'00000000000010000000000000100000000000000000000000000000000000000000000000000000000001000000000000000000'
Host	24	11	4	'00000000000010000000000000000000000000000000000000000000000000000000000000000000000011000000000000000000'
Host	24	12	3	'00000000000010000000000000000000000000000000000000000000000000000000000000000000000001000100000000000000'
Host	24	13	3	'01000000000010000000000000000000000000000000000000000000000000000000000000000000100001000000000000000000'
Host	24	14	2	'00000000000010000000000000000000000000010000000000000000000000000000000000000000000001000000000000000000'
Host	24	15	2	'00000000000010000000000000000000000000000000000000001000000000000000000000000000000001000000000000000000'
Host	24	16	2	'00000000000010000000000000000000000000000000000000000000000000000000000000000000000000000000000000000000'
Host	24	17	2	'00000000000010000000000000000000000000000000000000100000000000000000000000000000000001000000000000000000'
Host	24	18	2	'00000000000010000000000000000000000000001000000000000000000000000000000000000000000001000000000000000000'
Host	24	19	2	'00000000000010100000000000000000000000000000000000000000000000000000000000000000000001000000000000000000'
Host	24	20	2	'01000000000010000000000000000001000000000000000000000000000000000000000000000000000001000000000000000000'
Host	24	21	2	'01000000000010000000000000000001000000000000000000000000000000000000000001000000100001000000000000000000'
Host	24	22	1	'00000000000010000000000000000000000000000000010000000000000000000000000000000000000001000000000000000000'
Host	24	23	1	'00000000000010000000000000000000000000000000000000000000000000000000000000000010000001000000000000000000'
Host	24	24	1	'00000000000010000000000000000000000000000000000000000000000000000000010000000000000001000000000000000000'
Host	24	25	1	'00000000000010000000000000000000000000000000000000000000000000000000000000001000000001000000000000000000'
Host	24	26	1	'00000000000010000000000000010000000000000000000000000000000000000000000000000000000001000000000000000000'
Host	24	27	1	'00000000000010000001000000000000000000000000000000000000000000000000000000000000000001000000000000000000'
Host	24	28	1	'00000000000010000000000000000000000000000000000000000000000000000001000000000000000001000000000000000000'
Host	24	29	1	'00000000000010000000001000000000000000000000000000000000000000000000000000000000000001000000000000000000'
Host	24	30	1	'00000000000010000000000000000000000000000000000000000000000000000000000000000000000001000000001000000000'
Host	24	31	1	'00000000000010000000000000000100000000000000000000000000000000000000000000010000000001000000000000000000'
Host	24	32	1	'00010000000010000000000000000000000000000000000000000000000000000000000000000000000001000000000000000000'
Host	24	33	1	'00000000000010000000000000000000000000000000000000000000000000000000000000000001000001000000000000000000'
Host	24	34	1	'00000001000010000000000000000000000000000000000000000000000000000000000000000000000001000100000000000000'
Host	24	35	1	'00010000000010000000001000000000000000000000000000000000000000000000000000000000000001000000000000000000'
Host	24	36	1	'00000000000010000000000100000000000000000000000000000000000000000000000000000000000001000000000000000000'
Host	24	37	1	'00000000100010000000000000000000000000000000000000000000000000000000000001000000000001000000000000000000'
Host	24	38	1	'00000000000010000000000010000000000000000000000000000000000000000000000000000000000001000000000000000000'
Host	24	39	1	'00000000100010000000000000000000000000000000000000000000000000000000000000000000000001000000000000000000'
Host	24	40	1	'00000000000010010000000000000000000000000000000000000000000000000000000000000000000001000000000000000000'
Host	24	41	1	'00000000000010000000000000000000000000000000000000000000000000000000010000000000100001000000000000000000'
Host	24	42	1	'00000000000110000000000000000000000000000000000000000000000000000000000000000000000001000000000000000000'
Host	24	43	1	'00000000000010000000000000000001000000000000000000100000000000000000000000000000000001000000000000000000'
Host	24	44	1	'01000000000110000000000000000000000000000000000000000000000000000000000000000000000001000000000000000000'
Host	24	45	1	'00000000000010000000000000000000000000000000000000000000000000010000000001000000000001000000000000000000'
Host	24	46	1	'00000000000010000000000000000000000000000000000000000000000000000000000000000000100001000010000000000000'
Host	24	47	1	'00100000000010000000000000000000000000000000000000000000000000000000000000000000000001000000000000000000'
Host	24	48	1	'00000000000010000000000000000000000000000000000010000000000000000000000000000000000001000000000000000000'
Host	24	49	1	'00000000000010000000000000000001000000000000000000000000000000000000000001000000100001000000000000000000'
Host	24	50	1	'01000000000010000000000000000000000000000000000000000000000000000000000001000000100001000000000000000000'
Host	24	51	1	'00000000000010000000000001000000000000000000000000000000000000000000000000000000000001000000000000000000'
Host	24	52	1	'00000000000010000001000000000000000000000000000000000000000000000000000001000000000001000000000000000000'
Host	24	53	1	'00000000000010000000000000000000000000000000000000000000000000000000000000000000000001000000000000100000'
Host	24	54	1	'00000000000010000000000000000000000000000000000000000000000000000000000000000000000001010000000000000000'
Host	24	55	1	'00000000000010000000000000000000000000000000000000000000000000000000000000000000010001000000000000000000'
Host	24	56	1	'00000000000010000000000000100000000000000000000000000000000000000000000001000000000001000000000000000000'
Host	24	57	1	'00000000000010000000000000000100000000000000000000000000000000000000000000000000100001000000000000000000'
Host	24	58	1	'00000000000010000000000000000000100000000000000000000000000000000000000000000000000001000000000000000000'
Host	24	59	1	'00000000000010000000000000000000000000000100000000000000000000000000000000000000000001000000000000000000'
Host	24	60	1	'00000000000010000000000000000000000000010000000000000000000000000000000000000000100001000000000000000000'
Host	24	61	1	'00000000000010000000000000000000000000000000000010000000000000000000000000000000100001000000000000000000'
Host	24	62	1	'01000000000010000100000000000001000000000000000000000000000000000000000001000000000001000000000000000000'
Host	24	63	1	'00200000000010000100000000000000000000000000000000000000000000000000000000000000100001000000000000000000'
Host	24	64	1	'00000000000010000000000000000001000000000000000000000100000000000000000000000000000001000000000000000000'
Host	24	65	1	'00000000000010000100000000000000000000000000000000000000000000000000000001000000000001000000000000000000'
Host	33	1	303	'00000000100000000000000000100000000000000000000000000000000000000000000000000000010000000000000000000000'
Host	33	2	158	'00000000000000000000000000100000000000000000000000000000000000000000000000000000010000000000000000000000'
Host	33	3	35	'00000000100000000000000000100000000000000000000000000000000000000000000001000000010000000000000000000000'
Host	33	4	24	'00000000100000000000000000100000000000000000000000000000000000000000000000000000110000000000000000000000'
Host	33	5	20	'00000000000000000000000000100000000000000000000000000000000000000000000001000000010000000000000000000000'
Host	33	6	16	'00000000100000000000000000100001000000000000000000000000000000000000000000000000010000000000000000000000'
Host	33	7	12	'00000000000000000000000000100000000000000000000000000000000000000000000000000000110000000000000000000000'
Host	33	8	9	'00000000000000000000000000100000000000000000000000000000000000000000000001000000110000000000000000000000'
Host	33	9	8	'00000000000000000000001000100000000000000000000000000000000000000000000000000000010000000000000000000000'
Host	33	10	8	'00000000000000000000000000100001000000000000000000000000000000000000000000000000010000000000000000000000'
Host	33	11	7	'00000000100000000000001000100000000000000000000000000000000000000000000000000000010000000000000000000000'
Host	33	12	7	'00000000100000000000000000100000000000000000000000000000000000000000000001000000110000000000000000000000'
Host	33	13	7	'01000000000000000000000000100000000000000000000000000000000000000000000000000000010000000000000000000000'
Host	33	14	5	'00000000100000000000000000100001000000000000000000000000000000000000000001000000010000000000000000000000'
Host	33	15	4	'01000000100000000000000000100000000000000000000000000000000000000000000000000000010000000000000000000000'
Host	33	16	4	'00000000000000000000000000100001000000000000000000000000000000000000000001000000010000000000000000000000'
Host	33	17	4	'00000000100000000000000000100001000000000000000000000000000000000000000000000000110000000000000000000000'
Host	33	18	3	'00000000100000000000000000100000000000000000000000000000000000000000000000000000000000000000000000000000'
Host	33	19	3	'00000000100000000000000000100000000000000000000000000000000000000000000010000000010000000000000000000000'
Host	33	20	3	'00000000100000000000000100100000000000000000000000000000000000000000000000000000010000000000000000000000'
Host	33	21	3	'00000000100000000000000000100000000000000000000000000000000000000000000000000000010000010000000000000000'
Host	33	22	3	'00000000100000000000000000100001000000000000000000000000000000000000000001000000110000000000000000000000'
Host	33	23	3	'00000000000000000000000000100001000000000000000000000000000000000000000000000000110000000000000000000000'
Host	33	24	2	'00010000000000000000000000100000000000000000000000000000000000000000000000000000010000000000000000000000'
Host	33	25	2	'01000000100000000000000000100001000000000000000000000000000000000000000000000000010000000000000000000000'
Host	33	26	2	'00000000000000000000000000100100000000000000000000000000000000000000000000000000010000000000000000000000'
Host	33	27	2	'00000000100000000100000000100000000000000000000000000000000000000000000000000000010000000000000000000000'
Host	33	28	1	'00000000000000000000000000100000000000000000000000000000000000000000000000000000010000010000000000000000'
Host	33	29	1	'00000000100000000000000000100000000000000000000200000000000000000000000000000000010000000000000000000000'
Host	33	30	1	'00000000100000000000000000100000000000000000000000000000000000010000000000000000010000000000000000000000'
Host	33	31	1	'00000000100000000000000000100000000000000000000000000000010000000000000000000000010000000000000000000000'
Host	33	32	1	'00000000100000000000000000100000000000000000000000000000000010000000000000000000010000000000000000000000'
Host	33	33	1	'00000000000000000000000000100000000000000000000000000000000010000000000000000000010000000000000000000000'
Host	33	34	1	'00000000100000000000000000100000000000000000000000000000000000000000000000000000010000000001000000000000'
Host	33	35	1	'00000000000000000000000100100000000000000000000000000000000000000000000000000000010000000000000000000000'
Host	33	36	1	'00000000000000000000000000100000000000000000000000000000000000000100000000000000010000000000000000000000'
Host	33	37	1	'00010000100000000000000000100000000000000000000000000000000000000000000000000000010000000000000000000000'
Host	33	38	1	'00000000000000000000000010100000000000000000000000000000000000000000000000000000010000000000000000000000'
Host	33	39	1	'00000000100000000000000000100000000000000000000000000000000000000000000000100000110000000000000000000000'
Host	33	40	1	'00000000000000000000000000100000000000000000000000000000000000000000100000000000010000000000000000000000'
Host	33	41	1	'00000000100000000000000000100000000000000000000000000000000000000000000000000000010000000000000000010000'
Host	33	42	1	'00000000000000000000000000110000000000000000000000000000000000000000000000000000010000000000000000000000'
Host	33	43	1	'00000000000000000000000000100000000000000000000000000000000000000000010000000000010000000000000000000000'
Host	33	44	1	'00000000100000000000000000100000000000000000000000000000000000000000000000000001010000000000000000000000'
Host	33	45	1	'00000000100000000000000000100000000000000000000000100000000000000000000000000000010000000000000000000000'
Host	33	46	1	'00000000100000000000000000100010000000000000000000000000000000000000000001000000010000000000000000000000'
Host	33	47	1	'00000000000000000000000000100000000000000000000000000000000000000000000000000000011001000000000000000000'
Host	33	48	1	'00000000000000000200000000100000000000000000000000000000000000000000000000000000010000000000000000000000'
Host	33	49	1	'00000000100000000001000000100000000000000000000000000000000000000000000000000000010000000000000000000000'
Host	33	50	1	'00000000100000000000000000100000000000000000000000000000000001000000000001000000010000000000000000000000'
Host	33	51	1	'00200000100000000000000000100000000000000000000000000000000000000000000001000000010000000000000000000000'
Host	33	52	1	'00000000000000000000000000100000000000000000000000000000000100000000000000000000010000000000000000000000'
Host	33	53	1	'00000000100000000000001000100000000000000000000000000000000000000000000000000000110000000000000000000000'
Host	33	54	1	'00000000100000000000000000100001000000100000000000000000000000000000000000000000110000000000000000000000'
Host	33	55	1	'01000000000000000000000000100000000000000000000000000000000000000000000001000000010000000000000000000000'
Host	33	56	1	'00000000100000000001000000100000000000000000000000000000000000000000000001000000010000000000000000000000'
Host	33	57	1	'00000000101000000000000000100000000000000000000000000000000000000000000000000000010000000000000000000000'
Host	33	58	1	'00000000000000000000000000100000000000000000000000000000000000000000001000000000010000000000000000000000'
Host	33	59	1	'01000000000000000000000000100001000000000000000000000000000000000000000000000000110000000000000000000000'
Host	33	60	1	'00000000100000000000000000100000000000100000000000000000000000000000000000000000010000000000000000000000'
Host	33	61	1	'00000000000000000000000000100000000000000000000000000000000000000000000000000000000000000000000000000000'
Host	33	62	1	'00000000000000000000000001100000000000000000000000000000000000000000000000000000010000000000000000000000'
Host	33	63	1	'00000000000000000000000000100000000000000000000000000000000000000000000001000000010000100000000000000000'
Host	33	64	1	'00000000100000000000000000100000000000000000000000000000000000000001000000000000010000000000000000000000'
Host	33	65	1	'01000000100000000000000000100001000000000000000000000000000000000000000001000000110000000000000000000000'
Host	33	66	1	'00000000100000000000000000100000000000000000000000000000000000000000000000000000110000000000100000000000'
Host	33	67	1	'00000000100000000000000000100000000000000000000000000000000000000000000000100000010000000000000000000000'
Host	33	68	1	'00000000000000000000000000100000000000000000000000000000000000000000000000000000010000000000000000010000'
Host	33	69	1	'00000000000000000000000000100000000000000000000000000000000000000000000000000000010000000000001000000000'
Host	33	70	1	'00000000000000000000001000100000000000000000000000000000000000000000000001000000010000000000000000000000'
Host	33	71	1	'00000000100000000000000000100000000000000000000000000000000000000000000000000000100000000000000000000000'
Host	33	72	1	'00000000000000000100000000100000000000000000000000000000000000000000000001000000010000000000000000000000'
Host	33	73	1	'00000000000000000000000000100000000000000000000000000010000000000000000000000000010000000000000000000000'
Host	33	74	1	'00000001100000000000001000100000000000000000000200000000000100000001000000000100001011010000000000000000'
Host	33	75	1	'00000000100000000000000000100000000000000000000000000010000000000000000000000000010000000000000000010000'
Host	33	76	1	'00000000100000000100000000100000000000000000000000000000000000000000000000000000010000100000000000000000'
Host	33	77	1	'00000000000000000000000000100001000000000000000000000000000000000000000001000000110000000000000000000000'
Host	33	78	1	'00000000000000000000001000100001000000000000000000000000000000000000000000000000110000000000000000000000'
Host	33	79	1	'00000000000000000000000000100000000000000000000000000000000000000010000000000000010000000000000000000000'
Host	33	80	1	'00000000100000000000000000100000000000000000000000000000000000000000010000000000010000000000000000000000'
Host	33	81	1	'00000000000000000000000000100000000000000000000000000000000000000000000000000000010000100000000000000000'
Host	33	82	1	'01000000100000000000000000100000000000000000000000000000000000000000000000000000110000000000000000000000'
Host	33	83	1	'00000000000000000000000000100000000000000000000000000000000000000000000000000000010000000100000000000000'
Host	33	84	1	'01000000100000000000001000100001000000000000000000000000000000000000000000000000010000000000000000000000'
Host	33	85	1	'00000001000000000000000000100001000000000000000000000000000000000000000000000000010000000000000000000000'
Host	33	86	1	'00000000100100000000000000100001000000000000000000000000000000000000000000000000010000000000000000000000'
Host	33	87	1	'00000000100000000000000000100001000000000000000000000000000000000000000010000000010000000000000000000000'
Host	33	88	1	'00000000000000000100000000100001000000000000000000000000000000000000000000000000010000000000000000000000'
Host	39	1	103	'00000000000010000000000000000000000000000000000000000000000000000001000000000000001001000000000000000000'
Host	39	2	76	'00000000100000000000000000100000000000000000000000000000000000000000000000000000010000000000000000000000'
Host	39	3	22	'00000000000000000000000000100000000000000000000000000000000000000000000000000000010000000000000000000000'
Host	39	4	10	'00000000000010000000000000000000000000000000000000000000000000000001000001000000001001000000000000000000'
Host	39	5	9	'00000000100000000000001000100000000000000000000000000000000000000000000000000000010000000000000000000000'
Host	39	6	7	'00000000100000000000000000100000000000000000000000000000000000000000000000000000001001000000000000000000'
Host	39	7	6	'00000000000010000000000000000000000000000000000000000000000000000001000000000000010000000000000000000000'
Host	39	8	5	'00000000000010000000000000000001000000000000000000000000000000000001000000000000001001000000000000000000'
Host	39	9	5	'00000000000010000000000000000000000000000000000000000000000000000001000000000000101001000000000000000000'
Host	39	10	4	'00000000100000000000000000100000000000000000000000000000000000000000000001000000010000000000000000000000'
Host	39	11	3	'00000000100010000000000000100000000000000000000000000000000000000000000000000000010000000000000000000000'
Host	39	12	3	'00000000000010000000000000000000000000000000000000000000000000000000000000000000010000000000000000000000'
Host	39	13	3	'00000000000010000000000000000000000000000000000000000000000100000001000000000000001001000000000000000000'
Host	39	14	3	'01000000000010000000000000000000000000000000000000000000000000000001000000000000001001000000000000000000'
Host	39	15	3	'00000000100000000000000000100001000000000000000000000000000000000000000001000000010000000000000000000000'
Host	39	16	3	'00000000100000000000000000100000000000000000000000000000000000000000000000000000110000000000000000000000'
Host	39	17	2	'00010000100000000000000000100000000000000000000000000000000000000000000000000000010000000000000000000000'
Host	39	18	2	'00000000000000000000000000100000000000000000000000000000000000000000000001000000010000000000000000000000'
Host	39	19	2	'00000000100010000000000000000000000000000000000000000000000000000001000000000000001001000000000000000000'
Host	39	20	2	'00000000000010000000001000000000000000000000000000000000000000000001000000000000001001000000000000000000'
Host	39	21	2	'00000000000010000000000000000000000000000000010000000000000000000001000000000000001001000000000000000000'
Host	39	22	2	'00000000100010000000000000100000000000000000000000000000000000000000000000000000001001000000000000000000'
Host	39	23	2	'00000000100000000000000000100000000000000000000000000000000000000000000001000000110000000000000000000000'
Host	39	24	2	'00000000000010000000000000000001000000000000000000000000000000000001000000000000010000000000000000000000'
Host	39	25	2	'00000000000010000000000000000000000000000000000000000000000000000001000001000000101001000000000000000000'
Host	39	26	2	'01000000000010000000000000000000000000000000000000000000000000000001000001000000001001000000000000000000'
Host	39	27	1	'00000000100000000000000000100000000000000000000000000000000000000000000010000000010000000000000000000000'
Host	39	28	1	'00000000100000000000000000100000000000000000000000000000000000010000000000000000010000000000000000000000'
Host	39	29	1	'00000000100000000000000000000000000000000000000000000000000000000000000000000000010000000000000000000000'
Host	39	30	1	'00000000100000000000000000100000000000000000000000100000000000000000000000000000010000000000000000000000'
Host	39	31	1	'00000000100000000000000000100000000000000001000000000000000000000000000000000000010000100000000000000000'
Host	39	32	1	'00010000000000000000000000100000000000000000000000000000000000000000000000000000010000000000000000000000'
Host	39	33	1	'00000000000010000000000000001000000000000000000000000000000000000001000000000000001001000000000000000000'
Host	39	34	1	'00000000000010000000000000000000000000000000000000000000000000000001000000000000001000000000000000000000'
Host	39	35	1	'00000000100000000000000000000000000000000000000000000000000000000001000000000000001001000000000000000000'
Host	39	36	1	'00000000000010000000000000000000000000000000000000000000000000000000000000000000001000000000000000000000'
Host	39	37	1	'00000000000010000000000000000000000000000000000000000000000000000001000000000100001001000000000000000000'
Host	39	38	1	'00000000000000000000000000100000000000000000000000000000000000000000000000000000001001000000000000000000'
Host	39	39	1	'00000000100000000000000000100000000000000000000000000000000000000001000000000000001001000000000000000000'
Host	39	40	1	'00000000000000000000000000100000000000000000000000000000000000000001000000000000001000000000000000000000'
Host	39	41	1	'00000000000000000000000000000000000000000000000000000000000000000001000000000000000001000000000000000000'
Host	39	42	1	'01000000000010000000000000000000000000000000000000000000000100000001000000000000001001000000000000000000'
Host	39	43	1	'00000000000010000000000000000000000000000000000000000000000000000001000000000000001001000000100000000000'
Host	39	44	1	'00000000100010000000000000100000000000000000000000000000000000000001000000000000001001000000000000000000'
Host	39	45	1	'00000000100000000000000000100000000000000000000000000000000000000000000000000000010000000000010000000000'
Host	39	46	1	'00000000000010000000000000000000000000000000000000000000000000000000000000000000011000000000000000000000'
Host	39	47	1	'00000000100010000000000000000000000000000000000000000000000000000001000000000000011001010000000000000000'
Host	39	48	1	'00000000100000000000001000100000000000000000000000000000000000000010000000000000010000000000000000000000'
Host	39	49	1	'00000000100000001000000000100000000000000000000000000000000000000001000000000000010000000000000000000000'
Host	39	50	1	'00000010000010000000000000000000000000000000000000000000000000000001000000000000001001000000000000000000'
Host	39	51	1	'00010000000010000000000000000000000000000000000000000000000000000000000000000000001001000000000000000000'
Host	39	52	1	'00000000000010000000000000000001000000000000010000000000000000000001000001000000001001000000000000000000'
Host	39	53	1	'00000000000010000000000000000001000000000000000000000000000000000001000001000000001001000000000000000000'
Host	39	54	1	'00000000100010000000000000000000000000000000000000000000000000000001000001000000010000000000000000000000'
Host	39	55	1	'00000000100000000000000000100000000000000000000000000000000000000000000001000000001001000000000000000000'
Host	39	56	1	'00000000000000000000000000100001000000000000000000000000000000000000000000000000010000000000000000000000'
Host	39	57	1	'00000000000010000000000000000000000000000000000000000000000000000000000000000000001001000000000000000000'
Host	39	58	1	'00000000100010000000000000000000000000000000000000000000000000000001000000000000101001000000000000000000'
Host	39	59	1	'00000000000000000000000000000100000000000000000000000000000000000001000000000000101001000000000000000000'
Host	39	60	1	'00000000100000000000000000100000000000000000010000000000000000000001000000000000001001000000000000000000'
Host	39	61	1	'00000000000010000000000000000000000000000000000000000000000000000001000001000000001001010000000000000000'
Host	39	62	1	'00000000100000000100000000100000000000000000000000000000000000000000000000000000010000000000000000000000'
Host	39	63	1	'00000000100000000000000000100000000010000000000000000000000000000000000000000000010000000000000000000000'
Host	39	64	1	'00000000100000000000001000100000000000000000000000000000000000000000000000000000110000000000000000000000'
Host	39	65	1	'00000000000000000000000000000000000000000000000000000000000000000000100001000000101000000000000000000000'
Host	39	66	1	'00000000000010000000000000000000000000000000000000000000100000000001000000000000001001000000000000000000'
Host	39	67	1	'00000000000010000000000000100000000000000000000000000000000000000000000000000000110000000000000000000000'
Host	39	68	1	'00000000100000000000000000100000000000000000000000000000000100000000000000000000010000000000000000000000'
Host	39	69	1	'01000000000010000000000000100000000000000000000000000000000000000000000000000000010000000000000000000000'
Host	39	70	1	'01000000100000000000000000100000000000000000000000000000000000000000000001000000010000000000000000000000'
Host	39	71	1	'01000000100010000000000000000000000000000000000000000000000000000001000000000000001000000000000000000000'
Host	39	72	1	'00000000100000000000000000100000000000000000000000000000000000000000000000000000011001000000000000000000'
Host	39	73	1	'00000000100000000000000100100000000000000000000000000000000000000000000000000000010000000000000000000000'
Host	39	74	1	'00000000100000000000000000100000000000000000000000000000000000000000010000000000010000000000000000000000'
Host	39	75	1	'00000000000010000000001000000001000000000000000200000000000000000000000000000000101001000000000000000000'
Host	39	76	1	'00000000000010000001000000000001000000000000000000000000000000000001000000000000001001000000000000000000'
Host	39	77	1	'00000000100000000000000000100000000000000000000000000010000000000000000000000000010000000000001000000000'
Host	39	78	1	'00000000000000000000000000100001000000000000000000000000000000000000000001000000010000000000000000000000'
Host	39	79	1	'00000000000010000000000000000001000000000000000000000000000000000001000000000000011000000000000000000000'
Host	39	80	1	'00000000000010000100000000000000000000000000000000000000000000000001000000000000001001000000000000000000'
Host	39	81	1	'00010000100000000000000000100001000000000000000000000000000000000000000000000000110000000000000000000000'
Host	39	82	1	'00000000100000000000000000100001000000000000000000000000000000000000000000000000010000000000000000000000'
Host	39	83	1	'00000000100010000000000000000000000000000000000000000000000000000001000000000000001000000000000000000000'
Host	39	84	1	'01000000000010100000000000000000000000010000000000000000000000000001000000000000001001000000000000000000'
Host	39	85	1	'01000000000010000000000000000000000000000000000000000000000000000000000001000000101000000000000000000000'
Host	39	86	1	'01000000000010000000000000100000000000000000000000000000000000000000000000000000100001000000000000000000'
Host	39	87	1	'00000000000000000100000000100000000000000000000000000000000000000001000000000000001000000000000000000000'
Host	39	88	1	'00000000000010000000000000000000000000100000000000000000000000000000000000000000000000000000000000000000'
Host	39	89	1	'00000000000010000000000000000000000000000000000000000000000000000001000000000000001001010000000000000000'
Host	39	90	1	'00000000000010000000000000100001000000000000000000000000000000000000000000000000010001000000000000000000'
Host	39	91	1	'00000000000010000000000000000000000000000000000000000000000000000001000001000000110000000000000000000000'
Host	39	92	1	'00000000100000000000000000100000000000000000000000000000000000000001000000000000000001000000000000000000'
Host	39	93	1	'00000000000110000000000000000000000000000000000000000000000000000001000000000000001001000000000000000000'
Host	39	94	1	'00000000100000000000000000100001000000000000000000000000000000000000000000000000010001000000000000000000'
Host	39	95	1	'01000000000100000000000000100000000000000000000000000000000000000000000000000000010000000000000000000000'
Host	39	96	1	'00000000000010000000000000100000000000000000000000000000000000000001000000000000001001000000000000000000'
Host	39	97	1	'00000000000010000000000000000000000000000000000000000000000100000001000001000000001001000000000000000000'
Host	39	98	1	'00000000000010000000000000100000000000000000000000000000000000000000000001000000010001000001000000000000'
Host	39	99	1	'00000000100000000000000000000001000000000000000000000000000000000001000000000000001000000000000000000000'
Host	39	100	1	'00000000100000000000001000100000000000000000000000000000000000000000000001000000010000000000000000000000'
Host	39	101	1	'00000000000010000000000000100000000000000000000000000000000000000000000000000000011001000000000000000000'
Host	39	102	1	'01000000100000000000001000100000000000000000000000000000000000000000000000000000010000000000000000000000'
Host	39	103	1	'00000000100000000000000000100000000000000000000000000000000000000000000000000010010000000000000000000000'
Host	39	104	1	'00000000000010000000000000000001000000000000000001000000000000000001000000000000001001000000000000000000'
Host	39	105	1	'00000000000010000000000000000001000000000000000000000000000000000001000001000000101001000000000000000000'
Host	39	106	1	'00000000000010000000000000000000000000000000000000000000000000000000000001000000000001000000000000000000'
Host	43	1	92	'00000000000010000000000000000000000000000000000000000000000000000001000000000000001001000000000000000000'
Host	43	2	37	'00000000100010000000000000000000000000000000000000000000000000000001000000000000001001000000000000000000'
Host	43	3	29	'00000000000010000000001000000000000000000000000000000000000000000001000000000000001001000000000000000000'
Host	43	4	18	'00000000100010000000000000100000000000000000000000000000000000000000000000000000010000000000000000000000'
Host	43	5	11	'00000000100010000000001000000000000000000000000000000000000000000001000000000000001001000000000000000000'
Host	43	6	11	'00000000100010000000000000100000000000000000000200000000000000000000000000000000010000000000000000000000'
Host	43	7	9	'00000000000010000000000000000001000000000000000000000000000000000001000000000000001001000000000000000000'
Host	43	8	8	'00000000000010000000000000000000000000000000000000000000000000000001000000000000101001000000000000000000'
Host	43	9	6	'00000000000010000000000000000001000000000000000000000000000000000001000000000000101001000000000000000000'
Host	43	10	6	'00000000100010000000000000000000000000000000000000000000000000000001000001000000001001000000000000000000'
Host	43	11	4	'00000000000010000000000000000000000000000000000000000000000000000001000000000000010000000000000000000000'
Host	43	12	4	'00000000000010000000001000000000000000000000000000000000000000000001000000000000101001000000000000000000'
Host	43	13	4	'00000000000010000000001000000000000000000000000000000000000000000001000001000000001001000000000000000000'
Host	43	14	4	'00000000000010000000000000000000000000000000000000000000000000000001000001000000001001000000000000000000'
Host	43	15	3	'00000000000010000000000000000000000000100000000000000000000000000001000000000000001001000000000000000000'
Host	43	16	3	'00000000000010000000000000000000000000000000000000000000000100000001000000000000001001000000000000000000'
Host	43	17	3	'00000000100010000000000000100000000000000000000000000000000000000001000000000000001001000000000000000000'
Host	43	18	3	'00000000000010000000001000000001000000000000000000000000000000000001000000000000101001000000000000000000'
Host	43	19	3	'00000000100010000000001000000000000000000000000000000000000000000000000000000000001001000000000000000000'
Host	43	20	3	'00000000000010000000000000100000000000000000000200000000000000000000000000000000010000000000000000000000'
Host	43	21	3	'00000000100010000000000000000000000000000000000000000000000000000000000000000000001001000000000000000000'
Host	43	22	3	'00000000100010000000001000000000000000000000000000000000000000000000000000000000010000000000000000000000'
Host	43	23	3	'01000000000010000000000000000000000000000000000000000000000000000001000000000000001001000000000000000000'
Host	43	24	3	'00000000100010000000000000100001000000000000000000000000000000000000000000000000010000000000000000000000'
Host	43	25	2	'00000000100010000000001000100000000000000000000000000000000000000000000000000000010000000000000000000000'
Host	43	26	2	'00000000100010000000000000000000000000000000000000000000000000000001000000000000011000000000000000000000'
Host	43	27	2	'00000000100010000000000000100000000000000000000200000000000000000000000000000000001001000000000000000000'
Host	43	28	2	'00000000100010000000000000000000000000000000000000000000000000000001000000000000101001000000000000000000'
Host	43	29	2	'00000000000010000000000000000000000000000000000000000000000000000011000000000000001001000000000000000000'
Host	43	30	2	'00000000100010000000000000100000000000000000000000000000000000000000000000000000000000000000000000000000'
Host	43	31	2	'00000000000010000000000000000000000000000000000000000000000000000001000000000000000001000000000000000000'
Host	43	32	2	'00000000000010000000001000000000000000000000000000000000000000000000000000000000011000000000000000000000'
Host	43	33	2	'00000000000010000000000000000000000000000000000000000000000000000000000000000000001001000000000000000000'
Host	43	34	2	'00000000000010000000000000000001000000000000000000000000000100000001000000000000001001000000000000000000'
Host	43	35	2	'00000000100010000000001000000000000000000000000000000000000000000000000000000000010001000000000000000000'
Host	43	36	2	'00000000000010000000000000100000000000000000000000000000000000000001000000000000001001000000000000000000'
Host	43	37	2	'00000000100010000100000000100000000000000000000000000000000000000000000000000000010000000000000000000000'
Host	43	38	2	'00000000100010000000000000100000000000000000000200000000000000000000000000000000110000000000000000000000'
Host	43	39	2	'00000000000010000000000000000000000010000000000000000000000000000001000000000000001001000000000000000000'
Host	43	40	2	'00000000000010000000000000000001000000000000000000000000000000000001000001000000001001000000000000000000'
Host	43	41	2	'00000000000010000000001000000001000000000000000000000000000000000001000001000000101001000000000000000000'
Host	43	42	2	'00000000100010000000001000000000000000000000000000000000000000000001000001000000001001000000000000000000'
Host	43	43	2	'00000000100010000000000000000000000000000000000000000000000000000000000000000000010000000000000000000000'
Host	43	44	2	'00000000100010000000001000100000000000000000000200000000000000000000000000000000110000000000000000000000'
Host	43	45	1	'00000000000010000000001000000000000000000000000000000000000000000000000000000000000001000000000000000000'
Host	43	46	1	'00000000100000000000000000100100000000000000000000000000000000000000000000000000000001000000000000000000'
Host	43	47	1	'00000000100010000000000000100000000000000000000000000000000000000001000000000000010001000000000000000000'
Host	43	48	1	'00000000100010000000000000100000000000000000000000000000000000000000000000000000010001000000000000000000'
Host	43	49	1	'00000000100010000000000000000000000000000000000000000000000000000001000000000000011001000000000000000000'
Host	43	50	1	'00000000100010000000001000000000000000000000000000000000000000000001000000000000011001000000000000000000'
Host	43	51	1	'00000000000010000000010000000000000000000000000000000000000000000001000000000000001001000000000000000000'
Host	43	52	1	'00000000000010000000000100000000000000000000000000000000000000000001000000000000001001000000000000000000'
Host	43	53	1	'00000000000010000000001000000000000000000000000000000000000100000001000000000000001001000000000000000000'
Host	43	54	1	'00000000000010000000001000000000000000000000000000000000000000000001000000000001001001000000000000000000'
Host	43	55	1	'00000000100010000000000000000000000000000000000000000000000000000001000000000001001001000000000000000000'
Host	43	56	1	'00000000000010000000000000000000000000000000000100000000000000000001000000000000001001000000000000000000'
Host	43	57	1	'00000000100010100000001000100000000000000000000000000000000000000001000000000000001001000000000000000000'
Host	43	58	1	'00000000000010000000001000000000000000000000000000000000000000000000000000000000001001000000000000000000'
Host	43	59	1	'00000000100010000000001000100000000000000000000000000000000000000001000000100000001001000000000000000000'
Host	43	60	1	'00000000100010000000000000100000000000000000000000000000000000000001000000000000010000000000000000000000'
Host	43	61	1	'00200000000010000000000000000000000000000000000000000000000000000000000000000000000001000000000000000000'
Host	43	62	1	'00000000000010000000001000000000000000000000000000000000000000000001000000000000010000000000000000000000'
Host	43	63	1	'00000000000010000000001000100000000000000000000000000000000000000001000000000000011000000000000000000000'
Host	43	64	1	'00000000100000000000001000100000000000000000000000000000000000000001000000000000001001000000000000000000'
Host	43	65	1	'00000000000010000000000000000000001000000000000000000000000000000001000000000000001001000000000000000000'
Host	43	66	1	'00000000000010000000000000000000000000000000000200000000000000000001000000000000001001000000000000000000'
Host	43	67	1	'00000000100010000000000100000000000000000000000000000000000000000001000000000000001001000000000000000000'
Host	43	68	1	'00000000000010000000000000000000000000000000000000001000000000000001000000000000001001000000000000000000'
Host	43	69	1	'00000000100010000000000000100000000000000000000000000000000000001001000000000000001001000000000000000000'
Host	43	70	1	'00000000000010000000001000000000000000000000000000000000000000010001000000000000001001000000000000000000'
Host	43	71	1	'00000000000010000000000000000000000000000000000000000000000000000001000000000000000000000000000000000000'
Host	43	72	1	'00000000000010000000000000000000000000000000000000000000000010000001000000000000001001000000000000000000'
Host	43	73	1	'00000000000010000000000000000000000000000000000200000000000100000001000000000000001001000000000000000000'
Host	43	74	1	'00000000000010000000000000000000000000000000000000000000000000000001000001000000011000000000000000000000'
Host	43	75	1	'00000000100010000000000000000000010000000000000000000000000000000001000000000000001001000000000000000000'
Host	43	76	1	'00000000100010000000001000100000000000000000000000000000000000000000000000000000001001000000000000000000'
Host	43	77	1	'00000000000010000000000000000000000000000000000000000000000000000000000000000000001000000000000000000000'
Host	43	78	1	'00000000100010000000001000100000000000000000000000000000000000000000000000000000001000000000000000000000'
Host	43	79	1	'00000001000010000000001000000000000000000000000000000000000000000001000000000000001000000000000000000000'
Host	43	80	1	'00000000100010000000000000000000000000000000000000000000000000000000000000000000001000000000000000000000'
Host	43	81	1	'00000000100010000000001000000000000000000000000000000000000000000001000000000000001000000000000000000000'
Host	43	82	1	'00000000100010000000001000100001000000000000000000000000000000000000000000000000010000000000000000000000'
Host	43	83	1	'00000000000010000000000000100000000000000000000000000000000100000001000000000000011000000010000000000000'
Host	43	84	1	'00000000000010000000001000100001000000000000000000000000000000000000000000000000010000000000000000000000'
Host	43	85	1	'00000000000110000000000000000000000000000000000000000000000000000001000000000000001001000000000000000000'
Host	43	86	1	'00000000000010000000000000100000000000000000000000000000000000000000000000000000000000000000000000000000'
Host	43	87	1	'00000000000010000000001000100000000000000000000000000000000000000001000000000000010000000000000000000000'
Host	43	88	1	'00000000100010000100000000000000000000000000000000000000000000000001000000000000001001000000000000000000'
Host	43	89	1	'00000000000010000000000000000001000000000000000100000000000000000001000000000000001001000000000000000000'
Host	43	90	1	'00000000000010000000001000000001000000000000000200000000000000000001000000000000001001000000000000000000'
Host	43	91	1	'00000000000010000000001000000000000000000000000000000000000000000001000000000000001001000100000000000000'
Host	43	92	1	'00000000000010000000000000000000000000000000000000000000000000000001000000000000011001000000000000000000'
Host	43	93	1	'00200000000110000000000000000000000000000000000000000000000000000001000000000000001001000000000000000000'
Host	43	94	1	'00000000100010000000001000000000000000000000000000000000000000000000000001000000010000000000000000000000'
Host	43	95	1	'00000000000010000000000000000000000000000000000000000000000000000001000000000000011000000000000000000000'
Host	43	96	1	'00000000000010000000000001000000000000000000000000000000000000000001010000000000001001000000000000000000'
Host	43	97	1	'00000000000010000000001000000000000000000000010000000000000000000001000000000000001001000000000000000000'
Host	43	98	1	'00000000000010000000000000000000000000000000000000000000000000000001000000000000001000000000000000000000'
Host	43	99	1	'00000000000000000000000000100000000000000000000000000000000000000000000000000000000001000001000000000000'
Host	43	100	1	'01000000100010000000000000000000000000000000000000000000000000000001000000000000001001000000000000000000'
Host	43	101	1	'00000000000010000000000000100000000000000000000000000000000000000000000000000000001001000000001000000000'
Host	43	102	1	'00000000000010000000000000000000000000000000000000000000000000000000000000000000010001000000000000000000'
Host	43	103	1	'00000000100010000000001000000000000000000000000000000000000000000001000000000000011000000000000000000000'
Host	43	104	1	'00000000100010000000000000100000000000000000000200000000000000000000000000000000011000000000000000000000'
Host	43	105	1	'00010000100010000000000000100000000000000000000200000000000000000000000000000000010000000000000000000000'
Host	43	106	1	'00000000100010000000000000110000000000000000000200000000000000000000000000000000010000000000000000000000'
Host	43	107	1	'00000000100010000000001000000000000000000000000200000000000000000000000000000000000001000000000000000000'
Host	43	108	1	'00000000100010000000000000100000000000000000000200000000000000000001000000000000000001000000000000000000'
Host	43	109	1	'00000000100010000000001000100000000000000000000200000000000000000000000000000000001000000000000000000000'
Host	43	110	1	'00000000100010000000000000100000000000200000000000000000000000000000000000000000010000000000000000000000'
Host	43	111	1	'00000000000010000000000000000000000000000000000200000000000000000000000000000000011000000000000000000000'
Host	43	112	1	'00000000100110000000000000000000000000000000000000000000000000000001000000000000000000000000000000000000'
Host	43	113	1	'00000000000010000000000000100000000000000000000000000000000000000000000000000000001001000000000000000000'
Host	43	114	1	'00000000100000000000000000100000000000100000000000000000000000000000000000000000010000000000000000000000'
Host	43	115	1	'00000000100010000000001000000001000000000000000000000000000000000001000000000000001000000000000000000000'
Host	43	116	1	'00000000100010100000000000000001000000000000000000000000000000000001000000000000101001000000000000000000'
Host	43	117	1	'00000000100010000000000000000000000000000000000000000000000100000001000000000000101001000000000000000000'
Host	43	118	1	'00000000100010000000000000000001000000000000000000000000000000000001000000000000101000000000000000000000'
Host	43	119	1	'00000000000010000200001000000001000000000000000000000000000000000001000001000000001001000000000000000000'
Host	43	120	1	'00000000100010000000000000000001000000000000000200000000000000000001000000000000001001000000000000000000'
Host	43	121	1	'00000000000010000000000000000001000000000100000000000000000000000001000001000000001001010000000000000000'
Host	43	122	1	'00000000100010000000000000000001000000000000000000000000000000000000000000000000000000000000000000000000'
Host	43	123	1	'00000000100010000000000000000001000000000000000000000000000000000000000000000010001001000000000000000000'
Host	43	124	1	'00000000000010000000001000000001000000000000000000000000000000000001000000000000001001000000000000000000'
Host	43	125	1	'00000000100010000000000000100000000000000000000000000000000000000000000000000000001001000000000000000000'
Host	43	126	1	'00000000000000000000001000000000000000000000000000000000000000000000000000000000010000000000010000000000'
Host	43	127	1	'00000000100010000000000000100000000000000000000000000000000000000001000000000000001000000000000000000000'
Host	43	128	1	'00000000100010000000000000100000000000000000000000000000000000000000000001000000010010000000000000000000'
Host	43	129	1	'00000000000010000000001000000000000000000000000000000000001000000001000000000000001001010000000000000000'
Host	43	130	1	'00000000000010000000001000100000000000000000000000000000000000000000000000000000010000000000000000000000'
Host	43	131	1	'00000000000010000000000000000000000000000000000000000000000000000000000000000000110001000000010000000000'
Host	43	132	1	'00000000000010000000000100000000000000000000000000000000000000000001000001000000101001000000000000100000'
Host	43	133	1	'01000000000010000000000000000000000000000000000100000000000000000001000010000000001001000000000000000000'
Host	43	134	1	'00000000000010000000000100000001000000000000000000000000000000000001000000000000001001000000000000000000'
Host	43	135	1	'00000000100010000000001000100000000000000000000000000000000000000000000000000000000000000000000000000000'
Host	43	136	1	'00000000000010000000000000000000000000100000000000000000000000000001000000000000010000000000000000000000'
Host	43	137	1	'00000000100000000000000000100000000000000000000000000000000000000000000000000000110001000000000000000000'
Host	43	138	1	'00000000000010000000000000000000000000000000000000000000000000000001000010000000001001000000000000000000'
Host	43	139	1	'00000000100010000000000000100000000000000000000000000000000000000000000000000000101001000000000000000000'
Host	43	140	1	'00000000100010000000001000100001000000000000000000000000000000000000000000000000001000000000000000000000'
Host	43	141	1	'00000000100010000100001000100000000000000000000000000000000000000000000000000000010000000000000000000000'
Host	43	142	1	'00000000000010000000001000100000000000000000000000000000000000000000000000000000000000000000000000000000'
Host	43	143	1	'00000000000010000000000000000000000000000000000200000000000000000000000000000000001001000000000000000000'
Host	43	144	1	'00000000100010000000000000100000000000000000000000000000000000000000000000000000001000000000000000000000'
Host	43	145	1	'00000000100010000000000000000001000000000000000000000000000000000000000000000000001001000000000000000000'
Host	43	146	1	'00000000100010000000000000000000000000000000000000000000000000000000000001000000000000000000000000000000'
Host	43	147	1	'00000000000010000000001000000000000000000000000000000000000000000001000000000000001001000000000000100000'
Host	43	148	1	'00000000000010000000001000100000000000000000000200000000000000000000000000000000110000000000000000000000'
Host	43	149	1	'00000000100010000000000000100001000000000000000200000000000000000000000000000000010000000000000000000000'
Host	43	150	1	'00000000100010000000000000000001000000000000000000000000000000000001000001000000000000000000000000000000'
Host	43	151	1	'00000000000010000000000000100001000000000000000000000000000000000000000000000000100000000000000000000000'
Host	43	152	1	'00000000100010000000001000100001000000000000000000000000000000000000000000000000110000000000000000000000'
Host	43	153	1	'00000000000010000000000000000000000000000000000000000000000000000011000001000000101001000000000000000000'
Host	43	154	1	'00000000100010000000000000100000000000000000000200000000000000000001000000000000100001000000000000000000'
Host	43	155	1	'00000000100010000000001000100000000000000000000000000000000000000000000000000000010001000000000000000000'
Host	43	156	1	'00000001000010000000000000000000000000000000000000000000000000000001000001000000101000000000000000000000'
Host	43	157	1	'00000000000010000000000000000000000000000000000000000000000000000000000001000000000001000000000000000000'
Host	43	158	1	'00000000100010000000000000100000000000000000000000000000000000000000000000000000100000000000000000000000'
Host	43	159	1	'00000000100010000000000000100000000000000000000200000000000000000000000001000000010000000000000000000000'
Host	43	160	1	'00000000100010000000000000100000000000000000000000000000000000000000000001000000010000000000000000000000'
Host	43	161	1	'00000000100010000000000000000000000000000000000000000000000000000000000000000000000000000000000000000000'
Host	43	162	1	'00000000000010000000000000100000000000000000000000000000000000000001000000000000000000000000000000000000'
Host	43	163	1	'00000000000010000000001000000000000000000000000000000000000000000000000001000000100001000000000000000000'
Host	43	164	1	'01000000000010000100000000100000000000000000000000000000000000000000000000000000010000000000000000000000'
Host	43	165	1	'01000000000010000000000000100000000000000000000000000000000000000001000000000000010000000000000000000000'
Host	43	166	1	'01000000000010000000000000000000000000000000000200000000000000000000000000000000010001000000000000000000'
Host	43	167	1	'01000000100010000000000000000000000000000000000000000000000000000001000000000000000000000000000000000000'
Host	43	168	1	'00000000100010000000000000100000000000000000000000000000000000000000000000000000110000000000000000000000'
Host	43	169	1	'00000000000010000000000000000000000000100000000000000000000000000000000000000000000001000000000000000000'
Host	43	170	1	'00000000000010000000001000100001000000000000000000000000000000000001000000000000001001000000000000000000'
Host	43	171	1	'00000000000010000000000000100001000000000000000000000000000000000000000000000000011000000000000000000000'
Host	43	172	1	'00000000000010000000000000000000000000000000000000000000000000000000000000000000000000000000000000000000'
Host	43	173	1	'00000000100010000000000000100000010000000000000000000000000000000000000000000000001001000000000000000000'
Host	43	174	1	'00000000000110000000000000000000000010000000000000000000000000000001000001000000001000000000000000000000'
Host	43	175	1	'00000000000010000000000100000000000000000000000000000000000000000001000001000000001001000000000000000000'
Host	43	176	1	'00000000100000000000001000100000000000000000000000000000000000000000000001000000000000000000000000000000'
Host	43	177	1	'00000000100010000000000000100001000000000000000000000000000000000000000001000000010000000000000000000000'
Host	43	178	1	'00000000100010000000001000100001000000000000000000000000000000000000000001000000010000000000000000000000'
Host	43	179	1	'00000000100010000000000000000001000000000000000000000000000000000001000000000000011000000000000000000000'
Host	43	180	1	'01000000000010000000000000000001000000000000000000000000000000000001000010000000001001000000000000000000'
Host	43	181	1	'00000000000010000000000000100001000000000000000000000000000000000000000000000000100001000001000000000000'
Host	43	182	1	'00000000000010000000000000100000000000000000000000000000000000000001000000000000110001000000000000000000'
Host	43	183	1	'00000000100010000000001000100000000000000000000200000000000000000001000000000000101001000000000000000000'
Host	43	184	1	'00000000000010000000000000100000000000000000000000000000000000000000000000000000010000000000000000000000'
Host	43	185	1	'00000000000010000000000000100000000000000000000000000000000000000000000000000000011000000000000000000000'
Host	43	186	1	'00000000000010000000001000000000000000000000000000000000000000000001001000000000010000000000000000000000'
Host	43	187	1	'00000000100010000000000000100000000000000000000200000000000000000001000000000000011001000000000000000000'
Host	43	188	1	'00000000100010000000001000100000000000000000000000000000000000000000000001000000011001000000000000000000'
Host	43	189	1	'00000000000010000000001000000001000000000000000200000000000000000000000001000000001001000000000000000000'
Host	43	190	1	'00000000000010000000001000000001000000000000000000000000000000000001000001000000001001000000000000000000'
Host	43	191	1	'00000000100000000000001000100000000000000000000000000000000000000001000000000000010000000000000000000000'
Host	43	192	1	'00000000100010100000001000100001000000000000000000000000000000000000000001000000010000000000000000000000'
Host	43	193	1	'00000000100010000100000000100000000000000000000000000000000000000001000000000000000001000000000000000000'
Host	43	194	1	'00000000100010000000000000000000000000000000000000000000000000000001000000000000000000000000000000000000'
Host	43	195	1	'00000000100010000000000000000000000000000000000000010000000000000001000001000000001001000000000000000000'
Host	43	196	1	'00000000000110000000000000000001000000000000000000000000000000000001000000000000001001000000000000000000'
Host	43	197	1	'00000000100010000000001000000000000000000000000000000000000000000001000001000000101000000000000000000000'
Host	43	198	1	'00000000000010000000000000000000000000000000000000000000000000000000000000000000010000000000000000000000'
Host	43	199	1	'00000000000010000000001000000000000000000000000000000000000000000001000000000000000000000000000000000000'
Host	43	200	1	'00000000000010000000000000000000000000000000000100000000000100000001000000000000001001000000000000000000'
Host	43	201	1	'00000000000010000000001000000001000000000000000000000000000000000001000000000000101001000100000000000000'
Host	43	202	1	'00000000000010000000000000000000000000000000000000000000000000000000000001000000110000000000000000000000'
Host	43	203	1	'01000000100000000000000000000000000000000000000000000000000000000000000001000000110000000000000000000000'
Host	43	204	1	'00000000100010000000000000100000000000000000000000000000000000000000000001000000000000000000000000000000'
Host	43	205	1	'00000000100010000000000000100001000000200000000000000000000000000000000000000000010000000000000000000000'
Host	43	206	1	'00200000000010000000000000000001000000000000000000000000000000000001000001000000001001000000000000000000'
Host	43	207	1	'00000000000010000000000000100000000000000000000000000000000001000001000000000000001001000000000000000000'
Host	43	208	1	'00000000000010000000001000000000000000000000000200000000000000000000000000000000001001000000000000000000'
Host	43	209	1	'00000000000010000000000100000000000000000000000100000000000000000001000000000000001001000000000000000000'
Host	43	210	1	'00000000100010000000000000000001000000000000000000000000000000000001000000000000001001000000000000000000'
Host	43	211	1	'00000000100010000000000000100001000000000000000000000000000000000000000000000000001001000000000000000000'
Host	43	212	1	'00000000100010000000000000100000100000000000000200000000000000000000000001000000010000000000000000000000'
Host	43	213	1	'00000000100010000000000000100000000000000000000200000110000000000000000000000000101001000000000000000000'
Host	43	214	1	'00000000000010000000000000000001000000000000000000000000100000000001000001000010101001000000000000000000'
Host	43	215	1	'00000000100010000000000000100001000000000000000000000000000000000000010000000000001001000000000000000000'
Host	50	1	310	'00000000100000000000001000100000000000000000000000000000000000000000000000000000010000000000000000000000'
Host	50	2	89	'00000000100010000000000000100000000000000000000200000000000000000000000000000000010000000000000000000000'
Host	50	3	80	'00000000100000000000000000100000000000000000000000000000000000000000000000000000010000000000000000000000'
Host	50	4	53	'00000000100110000000001000100000000000000000000200000000000000000000000000000000010000000000000000000000'
Host	50	5	33	'00000000100000000000001000100000000000000000000000000000000000000000000001000000010000000000000000000000'
Host	50	6	23	'00000000100000000000001000100001000000000000000000000000000000000000000000000000010000000000000000000000'
Host	50	7	22	'00000000100000000000001000100000000000000000000000000000000000000000000000000000110000000000000000000000'
Host	50	8	16	'00000000100000100000000000100000000010000000000000000000000000000000000000000000010000000000000000000000'
Host	50	9	13	'00000000100010000000001000100000000000000000000000000000000000000000000000000000010000000000000000000000'
Host	50	10	11	'00000000100010000000000000100001000000000000000200000000000000000000000000000000010000000000000000000000'
Host	50	11	11	'00000000100010000000001000000000000000000000000000000000000000000001000000000000001001000000000000000000'
Host	50	12	10	'00000000100000000000001000100001000000000000000000000000000000000000000000000000110000000000000000000000'
Host	50	13	10	'00000000100000000000001000100000000000000000000000000000000000000000000001000000110000000000000000000000'
Host	50	14	9	'00010000100000000000001000100000000000000000000000000000000000000000000000000000010000000000000000000000'
Host	50	15	9	'00000000100000000000001000100000000010000000000000000000000000000000000000000000010000000000000000000000'
Host	50	16	9	'00000000100010000000000000100000000000000000000000000000000000000000000000000000010000000000000000000000'
Host	50	17	9	'01000000100000000000001000100000000000000000000000000000000000000000000000000000010000000000000000000000'
Host	50	18	8	'00000000100100000000001000100000000000000000000000000000000000000000000000000000010000000000000000000000'
Host	50	19	8	'00000000100010000000000000100000000000000000000200000000000000000000000000000000110000000000000000000000'
Host	50	20	7	'00000000100000000000001000100000000000000000000000000000000000000000000000000000010000010000000000000000'
Host	50	21	6	'00000000100000000000001000100001000000000000000000000000000000000000000001000000010000000000000000000000'
Host	50	22	6	'00000000100000000000000000100000000000000000000000000000000000000000000001000000010000000000000000000000'
Host	50	23	6	'00000000100110000000001000100000000010000000000000000000000000000000000000000000010000000000000000000000'
Host	50	24	6	'00000000110000000000000000100000000000000000000000000000000000000000000000000000010000000000000000000000'
Host	50	25	5	'00000000100000000000001000100000000000000000000200000000000000000000000000000000010000000000000000000000'
Host	50	26	5	'00000000100110000000001000100000000000000000000200000000000000000000000001000000010000000000000000000000'
Host	50	27	5	'00000000100110000000001000100000000000000000000000000000000000000000000000000000010000000000000000000000'
Host	50	28	5	'00000000100110000000001000100000000000000000000200000000000000000000000000000000110000000000000000000000'
Host	50	29	5	'00000000000010000000000000000000000000000000000000000000000000000001000000000000001001000000000000000000'
Host	50	30	5	'00000000100010000000001000100000000000000000000200000000000000000000000000000000010000000000000000000000'
Host	50	31	5	'00000000100010000000000000100000000000000000000200000000000000000000000000000000010000000000000000100000'
Host	50	32	4	'00000000100000000000001000100000000000000000000000000000000000000000000000000000010000000000000000100000'
Host	50	33	4	'00000000100000000000000000100001000000000000000000000000000000000000000000000000010000000000000000000000'
Host	50	34	4	'00000000100110000000001000100001000000000000000200000000000000000000000000000000010000000000000000000000'
Host	50	35	4	'00010000100000000000000000100000000000000000000000000000000000000000000000000000010000000000000000000000'
Host	50	36	4	'01000000100010000000000000100000000000000000000200000000000000000000000000000000010000000000000000000000'
Host	50	37	4	'00000000000010000000000000000000000000000000000100000000000000000001000000000000001001000000000000000000'
Host	50	38	4	'00000000000010000000001000000000000000000000000000000000000000000001000000000000001001000000000000000000'
Host	50	39	4	'00000000100010000000000000100000000000000000000200000000000000000000000001000000010000000000000000000000'
Host	50	40	3	'00000000100000000000001000100000000000100000000000000000000000000000000000000000010000000000000000000000'
Host	50	41	3	'00000000100000000000000000100000000000000000000000000000000000000000000000000000110000000000000000000000'
Host	50	42	2	'00000000100000000000001000100000000000000000000000000000000000000000000000000000010000000000010000000000'
Host	50	43	2	'00000001100000000000000000100000000000000000000000000000000000000000000000000000010000000000010000000000'
Host	50	44	2	'00000000100000000000001000100000000000000000000000000000000000000000000000000000010000000000001000000000'
Host	50	45	2	'00000000100000000000001000100000000000000000000000000000000000000000000000000000010000000100000000000000'
Host	50	46	2	'00000000100100000000001000100000000000000000000000000000000000000000000000000000010000000000010000000000'
Host	50	47	2	'00000000100000100000001000100000000000000000000000000000000000000000000000000000010000000000000000000000'
Host	50	48	2	'00000000100000000000000000100000000000000000000000000000000000000000000000000010010000000000000000000000'
Host	50	49	2	'00000000100000000000000000100001000000000000000000000000000000000000000000000000010000000000010000000000'
Host	50	50	2	'00010000100000000000000000100000000000000000000000000000000000000000000000000000110000000000000000000000'
Host	50	51	2	'00000000110000000000000000100000000000000000000000000000000000000000000001000000010000000000000000000000'
Host	50	52	2	'00000000100110000000001000100000000000000000000000000000000000000000000000000000110000000000000000000000'
Host	50	53	2	'00000000100000000000001000100001000000000000000000000000000000000000000001000000110000000000000000000000'
Host	50	54	2	'00000000100000000000001000100000000000000000000000000000000000000000000000000000110000010000000000000000'
Host	50	55	2	'00000000100000000000001000100000000000000000000200000000000000000000000001000000010000000000000000000000'
Host	50	56	2	'00000000100110000000001000100000000000000000000200000000000000000000000001000000110000000000000000000000'
Host	50	57	2	'00000000100010000000000000000000000000000000000000000000000000000001000000000000001001000000000000000000'
Host	50	58	2	'00000000100010000000000000000000000000000000100000000000000000000001000000000000001001000000000000000000'
Host	50	59	2	'00000000000010000000000000000000010000000000000000000000000000000001000000000000001001000000000000000000'
Host	50	60	2	'00000000100010000000001000000000000000000000000000000000000000000001000001000000001001000000000000000000'
Host	50	61	2	'00000000100000000000001000100000000000000000000000000000000000000001000000000000001001000000000000000000'
Host	50	62	2	'00000000100000000000001000100000010000000000000000000000000000000000000000000000010000000000000000000000'
Host	50	63	2	'00000000100010000000000000100000000000100000000200000000000000000000000000000000010000000000000000000000'
Host	50	64	2	'00000000100010000000000000100001000000000000000200000000000000000000000001000000010000000000000000000000'
Host	50	65	2	'00000000000010000000001000000000000000000000000000000000000000000001000001000000101001000000000000000000'
Host	50	66	1	'00000000100000000000001000100000000000000000000000000000000000000000000000000000010000000000010000100000'
Host	50	67	1	'00000001100000000000001000100000000000000000000000000000000000000000000000000000010000000000000000000000'
Host	50	68	1	'00000000100000000000000000100000000000000000000000000000000000000000000000000000010000010000000000000000'
Host	50	69	1	'00000001100000000000001000100000010000000000000000000000000000000000000000000000010000000000000000000000'
Host	50	70	1	'00000000101000000000001000100000000000000000000000000000000000000000000000000000010000000000000000000000'
Host	50	71	1	'00000000100000000000001000100000000000000000000000000000000000000000000000000000010010000000000000000000'
Host	50	72	1	'00000000100000000000001000100000001000000000000000000000000000000000000000000000010000000000000000000000'
Host	50	73	1	'00000000000000000000001000100000000000000000000000000000000000000000000000000000010000000000000000000000'
Host	50	74	1	'00000000100000000000001000100000000000000000000000000000000000000000000000100000010000000000000000000000'
Host	50	75	1	'01000000100000000001001000100000000000000000000000000000000000000000000000000000010000000000000000000000'
Host	50	76	1	'00000000100000000000000000100000000000000000000000000000000000000000000000000010110000000000000000000000'
Host	50	77	1	'00000000100000000000000000100000000000200000000000000000000000000000000001000000010000000000000000000000'
Host	50	78	1	'00010000100000000000001000100000000000000000000000000000000000000000000001000000010000000000000000000000'
Host	50	79	1	'00000000100000000000001000100001000000000000000000000000000000000000000000000000010000000000000000001000'
Host	50	80	1	'00010000100110100000001000100000000000010000000200000000000000000000000000000000010000000000000000000000'
Host	50	81	1	'00000000100110000000000000100000000000000000000200000000000000000000000000000000010000000000000000000000'
Host	50	82	1	'00000000100010000000000000100000000000000000000100000000000000000000000000000000010000000000000000000000'
Host	50	83	1	'00000000100000000000001000100000000000000000000000000000000000000000000000000000010000000001000000000000'
Host	50	84	1	'00000000100000000000001000100000000000000000000000000000000000010000000000000000010000000000000000000000'
Host	50	85	1	'00000000100000000000000000100000000000000000000200000000000000000000000000000000010000000000100000000000'
Host	50	86	1	'00000000100110000000001000100000000010000000000000000000000000000000000000000000010000000000000000100000'
Host	50	87	1	'00000000100110000000011000100001000010000000000000000000000000000000000000000000010000000000000000000000'
Host	50	88	1	'00000000100010000100001000100000000000000000000000000000000000000000000001000000010000000000000000000000'
Host	50	89	1	'00000000100000000000001010100000000000000000000000000000000000000000000000000000010000000000000000000000'
Host	50	90	1	'00000000100010000000000000100001000000000000000000000000000000000000000000000000010000000000000000000000'
Host	50	91	1	'00000000100000000000001000100000000010000000000200000000000000000000000000000000010000000000000000000000'
Host	50	92	1	'00000000110100000000000000100000000000000000000000000000000000000000000000000100010000000000000000000000'
Host	50	93	1	'00000000100000000000000000100000000010000000000000000000000000000000000000000000010000000000000000000000'
Host	50	94	1	'00000000110000000000000000100000000000000000000000000000000000000000000000000000110000000000000000000000'
Host	50	95	1	'00000000100000000000000000100000000000000000000000000000000000000000000000000000010000000000001000000000'
Host	50	96	1	'00000000100010000000001000100000000000000000000000000000000000000100000000000000010000000000000000000000'
Host	50	97	1	'00000001100000000000000000100000000000000000000000000000000000000000000000000000010000000000000000000000'
Host	50	98	1	'00000000100000000000001000110000000000000000000000000000000000000000000000000000010000000000000000000000'
Host	50	99	1	'00000000000010000000000000000000000000000000000100000000000000000000000000000000110000000000000000000000'
Host	50	100	1	'00000000100000000000001000100000000000000000100000000000000000000000000000000000110000000000000000000000'
Host	50	101	1	'00000100100000000000000000100000000000000000000000000000000000000000000000000000010000000000000000000000'
Host	50	102	1	'00000000100000000000001000100000000000000000000000000000100000000000000001000000010000000000000000000000'
Host	50	103	1	'00000000100010000000001000100000000000000000000200000000000000000000000001000000010000000000000000000000'
Host	50	104	1	'00000000100000000000001000100001000010000000000000000000000000000000000001000000010000000000000000000000'
Host	50	105	1	'00010000100000000000001000100001000000000000000000000000000000000000000001000000010000000000000000000000'
Host	50	106	1	'01000000100000000000001000100000000000000000000000000000000000000000001000000000010000000000000000000000'
Host	50	107	1	'01000000110000000000000000100000000000000000000000000000000000000000000000000000010000000000000000000000'
Host	50	108	1	'00010000100000000000001000100000000000000000000000000000000000000000000000000000110000000000000000000000'
Host	50	109	1	'00000000100000000000000000100000000000000000000200000000000000000000000001000000110000000000100000000000'
Host	50	110	1	'01000000100000000000001000100000000000000000000000000000000000000000000001000000110000000000000000000000'
Host	50	111	1	'00000001100000000000000000100000000000000000000000000000000000000000000001000000110000000000000000000000'
Host	50	112	1	'00000000100000000000001000000000000000000100010000000000000000000001000000000000001001000000000000000000'
Host	50	113	1	'00000000100000000000001000100000000000000000100000000000000000000000000000000000010000000000000000000000'
Host	50	114	1	'00000000100000000000000000100001000000000000000000000000000000000000000001000000010000000000000000000000'
Host	50	115	1	'00000001100000000000001000100000010000000000000000000000000000000000000000000000110000000000000000000000'
Host	50	116	1	'00000000100110000000001000100000000010000000000000000000000000000000000000000000010000000000100000000000'
Host	50	117	1	'00000100100000000000000000100001000000000000000000000000000000000000000001000000110000000000000000000000'
Host	50	118	1	'00000000100000000000000000100000000000000000000000000000000000000000000001000000110000000000000000000000'
Host	50	119	1	'00010000100000000000001000100000000000000000000000000000000000000000000100000000010000000000000000000000'
Host	50	120	1	'00000000100000000000000000100001000000000000000000000000000000000000000000000000110000000000000000000000'
Host	50	121	1	'00000000100100000000001000100000000000000000000200000000000000000000000000000000010000000000000000000000'
Host	50	122	1	'00000000100000000000001000100000000000000000000000000010000000000000000000000000010000000000010000000000'
Host	50	123	1	'00000000100010000000000000100000000000000000000000000000000000000000000001000000010000000000000000000000'
Host	50	124	1	'00000000100010000000001000100000000000000000000000000000000000000000000001000000110000000000000000000000'
Host	50	125	1	'00000000100000000000001000100000000000000000000000000000000000000000000001000000010000010000000000000000'
Host	50	126	1	'01000000100110000000001000100001000000000000000000000000000000000000000000000000010000000000000000000000'
Host	50	127	1	'00000000100110000000001000100001000010000000000000000000000000000000000000000000010000000000000000000000'
Host	50	128	1	'00000000100010000000001000100000000000000000000000000000000000000000000000000000010000000000010000000000'
Host	50	129	1	'00000000100000000000001000100100000000000000000000000000000000000000000000000000010000000000000000000000'
Host	50	130	1	'00000000100000000100001000100000000000000000000000000000000000000000000000000000010000000000000000000000'
Host	50	131	1	'01000000100110000000001000100000000000000000000200000000000000000000000000000000010000000000000000000000'
Host	50	132	1	'00000000000010000000001000000000000000000000000000000000000000000001000001000000001001000000000000000000'
Host	50	133	1	'00000000100010000000000000000000000000000000000000000000000000000011000000000000001001000000000000000000'
Host	50	134	1	'00000000100110000000000000000000000000000000000000000000000000000001000000000000001001000000000000000000'
Host	50	135	1	'00000000100010000000000000010000000000000000100000000000000000000001000000000000001001000000000000000000'
Host	50	136	1	'00000000100110000000001000000000000000000000000000000000000000000001000000000000001001000000000000000000'
Host	50	137	1	'00000000100010000000000000100000000000000000000000000000000000000000000000000000011001000000000000000000'
Host	50	138	1	'00000000100010000000000000000000000000000000000000000000000000000001000001000000001001000000000000000000'
Host	50	139	1	'00000000000010000000001000000000000000000000000000000000000000000000000000000000001001000000000000000000'
Host	50	140	1	'00000000100010000000000000000000000000000000000000000000000000000001000000000000011000000000000000000000'
Host	50	141	1	'00000000000010000000000000000000000000000000000000000000000000000001000000000000010000000000000000000000'
Host	50	142	1	'01000000100010000000001000000000000000000000000000000000000000000001000000000000001001000000000000000000'
Host	50	143	1	'00000000100010000000001000000000000000000000000100000000000000000001000000000000001001000000000000100000'
Host	50	144	1	'00000000100010000000000000000000000000000000000000000000000000000001000001000000010000000000000000000000'
Host	50	145	1	'00000000100010000000001000000000000000000000000000000000000000000001000001000000010000000000000000000000'
Host	50	146	1	'00000000100010000000000100000000000000000000000000000000000000010001000000000000001001000000000000000000'
Host	50	147	1	'00000000100010000000001000000000000000000000000000000000000000000000000000000000010000000000000000000000'
Host	50	148	1	'00000000100000000000001000100000000000000000000000000000000000000001000001000000010001000000000000000000'
Host	50	149	1	'00000000100010000000000000000000000000000000100000000000000000000001000000000000010000000000000000000000'
Host	50	150	1	'00000000100010000000001000000000000000000000000000000000000000000001000001000000000001000000000000000000'
Host	50	151	1	'00000000100000000000000000100001000000000000000000000000000000000001000000000000001001000000000000000000'
Host	50	152	1	'00000000100000000000001000100000000000000000000000000000000000000000000000000000001001000000000000000000'
Host	50	153	1	'00000000100010000100000000100000000000000000000200000000000000000000000000000000010000000000000000000000'
Host	50	154	1	'01000000100110000000001000100000000000000000000200000000000000000000000001000000010000000000000000000000'
Host	50	155	1	'00000000100000100000000000100000000010000000000000000000000000000000000000000000001001000000000000000000'
Host	50	156	1	'00000000100000000000001000100000000000000000000000000000000000000000000000000000010000100000000000000000'
Host	50	157	1	'01000000100100000000001000100000000000000000000000000000000000000000000000000000010000000000000000000000'
Host	50	158	1	'00000000100010000000000100000000000000000000000000000000000000000100000000000000010000000000000000000000'
Host	50	159	1	'00000000100000000000000000100000000000000000000200000000000000000000000000000000010000000000000000000000'
Host	50	160	1	'00000000100010000000000100100000000000000000000200000000000000000000000000000000010000000000000000000000'
Host	50	161	1	'00000000100010000000000000100000000000000000000200000000000100000000000000000000110000000000000000000000'
Host	50	162	1	'00000000100010000000000000100000000000000000000200000000000000000000000000000000010000000000000000001000'
Host	50	163	1	'00000000100010000000000000100000000010000000000200000000000000000000000000000000010000000000000000000000'
Host	50	164	1	'00000000100010000000000000100000000000000000000200000000000000000000001000000000010000000000000000000000'
Host	50	165	1	'00000000100010000000000000100001000000000000000200000000000000000000001000000000010000000000000000000000'
Host	50	166	1	'01000000100010000000000000100001000000100000000200000000000000000000000000000000010000000000000000000000'
Host	50	167	1	'00000000100110000000001000000000000000000000000200000000000000000000000000000000010000000000000000000000'
Host	50	168	1	'00000000100010000000000000100000000000000000000200000000000000000100000001000000110000000000000000000000'
Host	50	169	1	'00000000100000000000001000100000000000000000000200000000000000000000000000000000010000000000000000100000'
Host	50	170	1	'00000001100000000000001000100001010000000000000000000000000000000000000000000000010000000000000000000000'
Host	50	171	1	'00000000100110000000001000100000000000001000000200000000000000000000000000000000010000000000000000000000'
Host	50	172	1	'00000000100110000000001000100000000000000000000200000010100000000000000001000000110000000000000000000000'
Host	50	173	1	'00000000100010000000000000100001000000000000000200000000000000000000000001000000110000000000000000000000'
Host	50	174	1	'01000000100010000000000000100000000000000000000000000000000000000000000001000000110000000000000000000000'
Host	50	175	1	'00000000100010000000000000100000000000000000000000000000000000000000000000000000110000000000000000000000'
Host	50	176	1	'00000000100000000000001000100000000000000000000000000000000000000001000001000000000001000000000000000000'
Host	50	177	1	'01000000100000000000000000100000000000000000000000000000000000000000000000000000010000000000000000000000'
Host	50	178	1	'01000000100000000000000000100000000000000000000000000000000000000000000000000000110000000000000000000000'
Host	50	179	1	'00000000101110000000001000100001000000000000000200000000000000000000000001000000110000000000000000000000'
Host	50	180	1	'00000000100110000000001000100001000100000000000200000000000000000000000000000000110000000000000000000000'
Host	50	181	1	'00010000100000000100001000100000000000000000000000000000000000000000000000000000010000000000000000000000'
Host	50	182	1	'00000000100000000000001000100000000000000000000000000000000000000001000000000000110000000000000000000000'
Host	50	183	1	'01000000100000000000001010100000000000000000000000000000000000000000000000000000010000000000000000000000'
Host	50	184	1	'00000000100000000000001000100000000000000000000200000000000000000000000000000000110000000000000000000000'
Host	50	185	1	'01000000100000000000001000100000000000000000000000000000000000000000000000000000110000000000000000000000'
Host	50	186	1	'00000100100000000000000000100000000000000000000000000000000000000000000000000000110000000000000000000000'
Host	50	187	1	'00000000100000000000000000100000000000000000000100000000000000000000000000000000110000000000000000000000'
Host	50	188	1	'00000000100000010000001000100000000000000000000000000000000000000000000001000000010000000000000000000000'
Host	50	189	1	'00010000100000000000001000100001000000000000000000000000000000000000000000000000010000000000000000000000'
Host	50	190	1	'00000000100010000000000000100000000000000000000000000000000000000001000000000000001001000000000000000000'
Host	50	191	1	'00000000100110010000000000100000000000000000000200000000000000000000000000000000010000000000000000000000'
Host	50	192	1	'01000000100010000000000000100001000000000000000200000000000000000000000000000000110000000000000000000000'
Host	50	193	1	'00000000100000100000000000100001000010000000000000000000000000000000000001000000010000000000000000000000'
Host	50	194	1	'00000000100010000000000000000000000000000000000200000000000000000000000000000000010000000000000000000000'
Host	50	195	1	'00000000100000000200000000100000000000000000000000000000000000000000000000000000110000000000000000000000'
Host	50	196	1	'00000000100000000000001001100000000000000000000000000000000000000000000001000000010000000000000000000000'
Host	50	197	1	'00000000100010000000000100000000000000000000000000000000000000000001000000000000001001000000000000000000'
Host	50	198	1	'00000000100010000000000000100000000000000000000200000000000000000000000000100000010000000000000000000000'
Host	50	199	1	'00000000100000000000001000100000000000000000000000000000100000000000000000000000010000000000000000000000'
Host	50	200	1	'00000000100010000000001000100001000000000000000000000000000000000000000001000000010000000000000000010000'
Host	53	1	399	'00000000100000000000001000100000000000000000000000000000000000000000000000000000010000000000000000000000'
Host	53	2	122	'00000000100001000000000000100000000000000000000000000000000000000000000000000000010000000000000000000000'
Host	53	3	50	'00000000100001100000000000100000000010000000000000000000000000000000000000000000010000000000000000000000'
Host	53	4	43	'00000000100000000000001000100000000000000000000000000000000000000000000001000000010000000000000000000000'
Host	53	5	38	'00000000100000000000000000100000000000000000000000000000000000000000000000000000010000000000000000000000'
Host	53	6	36	'00000000100000000000001000100000000000000000000000000000000000000000000000000000110000000000000000000000'
Host	53	7	31	'00000000100000000000001000100001000000000000000000000000000000000000000000000000010000000000000000000000'
Host	53	8	23	'00000000100000000000001000100000000010000000000000000000000000000000000000000000010000000000000000000000'
Host	53	9	17	'00000000100001000000000000100000000000000000000000000000000000000000000001000000010000000000000000000000'
Host	53	10	17	'00000000100001000000000000100000000000000000000000000000000000000000000000000000110000000000000000000000'
Host	53	11	13	'00000000100001000000001000100000000000000000000000000000000000000000000000000000010000000000000000000000'
Host	53	12	13	'00000000100001000000000000100001000000000000000000000000000000000000000000000000010000000000000000000000'
Host	53	13	12	'00000000100001100000000000100000000010000000000000000000000000000000000001000000010000000000000000000000'
Host	53	14	11	'00010000100000000000001000100000000000000000000000000000000000000000000000000000010000000000000000000000'
Host	53	15	10	'00000000100010000000001000000000000000000000000000000000000000000001000000000000001001000000000000000000'
Host	53	16	10	'00000000100000000000001000100001000000000000000000000000000000000000000001000000010000000000000000000000'
Host	53	17	10	'00000000110001000000000000100000000000000000000000000000000000000000000000000000010000000000000000000000'
Host	53	18	10	'00000000100001100000000000100000000000000000000000000000000000000000000000000000010000000000000000000000'
Host	53	19	10	'00000000100000000000001000100000000000000000000000000000000000000000000001000000110000000000000000000000'
Host	53	20	9	'00000000100000000000001000100000000000000000000000000000000000000000000000000000010000010000000000000000'
Host	53	21	9	'00000000100100000000001000100000000000000000000000000000000000000000000000000000010000000000000000000000'
Host	53	22	8	'01000000100000000000001000100000000000000000000000000000000000000000000000000000010000000000000000000000'
Host	53	23	7	'00000000100001000000000000100000000010000000000000000000000000000000000000000000010000000000000000000000'
Host	53	24	7	'00000000100001100000000000100000000010000000000000000000000000000000000000000000110000000000000000000000'
Host	53	25	6	'00000000100000000000001000100000000000000000000000000000000000000000000000000000001001000000000000000000'
Host	53	26	6	'00000000100000000000001000100001000000000000000000000000000000000000000000000000110000000000000000000000'
Host	53	27	6	'00000000100000000000001000100001000000000000000000000000000000000000000001000000110000000000000000000000'
Host	53	28	5	'00000000100000000000001000100000000000000000000100000000000000000000000000000000010000000000000000000000'
Host	53	29	5	'00000000100000000000001000100000000000000000000200000000000000000000000000000000010000000000000000000000'
Host	53	30	5	'00000000100000000000001000100000000000000000000000000000000000000000010000000000010000000000000000000000'
Host	53	31	5	'00000010100001000000000000100000000000000000000000000000000000000000000000000000010000000000000000000000'
Host	53	32	5	'00000000100001100000000000100001000010000000000000000000000000000000000000000000010000000000000000000000'
Host	53	33	5	'01000000100000000000001000100000000000000000000000000000000000000000000000000000110000000000000000000000'
Host	53	34	5	'00000000100001000000000000100000000000000000000000000000000000000000000001000000110000000000000000000000'
Host	53	35	5	'00000000100001000000000000100001000000000000000000000000000000000000000001000000010000000000000000000000'
Host	53	36	4	'00000000100010000000001000100000000000000000000000000000000000000000000000000000010000000000000000000000'
Host	53	37	4	'00000000100000000000000000100000000010000000000000000000000000000000000000000000010000000000000000000000'
Host	53	38	4	'00000000100000000000001000100000000000100000000000000000000000000000000000000000010000000000000000000000'
Host	53	39	4	'00000000100000000000000000100000000000000000000000000000000000000000000001000000010000000000000000000000'
Host	53	40	4	'00010000100000000000001000100000000000000000000000000000000000000000000001000000010000000000000000000000'
Host	53	41	4	'00000000100010000000000000100000000000000000000200000000000000000000000001000000010000000000000000000000'
Host	53	42	4	'00000000100000000000000000100000000000000000000000000000000000000000000000000000110000000000000000000000'
Host	53	43	3	'00000000100000000000001000100000000000000000000000000000000000000000000000000100010000000000000000000000'
Host	53	44	3	'00000000100000100000000000100000000010000000000000000000000000000000000000000000010000000000000000000000'
Host	53	45	3	'00000000100101000000000000100000000000000000000000000000000000000000000000000000010000000000000000000000'
Host	53	46	3	'00000000100001100000001000100000000000000000000000000000000000000000000000000000010000000000000000000000'
Host	53	47	3	'00000000100001100000000000100000010010000000000000000000000000000000000000000000010000000000000000000000'
Host	53	48	3	'00000000100000000000000000100000000000000000000000000000000000000000000000000000010000000000000100000000'
Host	53	49	3	'00000000100000000000001000100000000000000000000000000000000000000000000000000000010000000000100000000000'
Host	53	50	3	'00000000100000000000001000100000000000000000000000000000000000000000000000000000010000000000010000000000'
Host	53	51	3	'00000000100001000000000000100001000000000000000000000000000000000000000000000000110000000000000000000000'
Host	53	52	3	'00000000100010000000000000100000000000000000000200000000000000000000000000000000010000000000000000000000'
Host	53	53	3	'01000000100000000000001000100000000000000000000000000000000000000000000001000000110000000000000000000000'
Host	53	54	2	'00000000100000000001001000100000000000000000000000000000000000000000000000000000010000000000000000000000'
Host	53	55	2	'00000000100000000000001000100000000000000000000000000000100000000000000000000000010000000000000000000000'
Host	53	56	2	'00000001100000000000001000100000000000000000000000000000000000000000000000000000010000000000000000000000'
Host	53	57	2	'00010000100000000000001000100000000000200000000000000000000000000000000000000000010000000000000000000000'
Host	53	58	2	'00000000100000000000001000100000000000000000000000000000000000000000000000100000010000000000000000000000'
Host	53	59	2	'00000000100000000000001000100000000000000000000000000000000000000000000000001000010000000000000000000000'
Host	53	60	2	'00000000100010000000001000000000000000000000000000000000000000000000000000000000010000000000000000000000'
Host	53	61	2	'00000000000000000000001000100000000000000000000000000000000000000000000000000000010000000000000000000000'
Host	53	62	2	'00000000100010000000001000000000000000000000000000000000000000000001000000000000001001010000000000000000'
Host	53	63	2	'00000000100000000000000000100000000000000000000000000000000000000000000000000000001001000000000000000000'
Host	53	64	2	'00000000100100000000001000100000000000000000000000000000100000000000000000000000010000000000010000000000'
Host	53	65	2	'00000000100000000000000000100001000000000000000000000000000000000000000000000000010000000000000000000000'
Host	53	66	2	'00000000100000000000001000100000000000000000000200000000000000000000000001000000010000000000000000000000'
Host	53	67	2	'00000000100001000000000000100000000000000000000000000000000000000000000000001000010000000000000000000000'
Host	53	68	2	'00000000100001000000000000101000000000000000000000000000000000000000000000000000010000000000000000000000'
Host	53	69	2	'00000000100001000000000000110000000000000000000000000000000000000000000000000000010000000000000000000000'
Host	53	70	2	'00000000100001000000000100100000000000000000000000000000000000000000000000000000010000000000000000000000'
Host	53	71	2	'00000000110101000000000000100000000000000000000000000000000000000000000000000100110000000000000000000000'
Host	53	72	2	'00000000100000000000001000100000000010000000000000000000000000000000000000000000110000000000000000000000'
Host	53	73	2	'00000000100001100000000000100000000010000000000000000000000000000000000000000001010000000000000000000000'
Host	53	74	2	'00000000100000000000001000100000000000000000000000000000000000000001000000000000101001000000000000000000'
Host	53	75	2	'00000000101000000000001000100000000000000000000000000000000000000000000000000000010000000000000000000000'
Host	53	76	2	'00000000100100000000001000100000000010000000000000000000000000000000000000000000010000000000000000000000'
Host	53	77	2	'01000000100001100000000000100000000010000000000000000000000000000000000000000000010000000000000000000000'
Host	53	78	2	'01000000100001000000000000100000000000000000000000000000000000000000000001000000010000000000000000000000'
Host	53	79	2	'00000000100000000000001000100000100000000000000000000000000000000000000000000000010000000000000000000000'
Host	53	80	2	'00000000100001000000000000100000000000100000000000000000000000000000000000000000010000000000000000000000'
Host	53	81	2	'00000100100000000000000000100000000000000000000000000000000000000000000000000000010000000000000000000000'
Host	53	82	2	'00000000100110000000001000000000000000000000000000000000000000000001000000000000101001000000000000000000'
Host	53	83	2	'01000000100000000000001000100000000000000000000000000000000000000000000001000000010000000000000000000000'
Host	53	84	2	'01000000100000000000001000100000000000000000000000000000000000000000000000000000010000010000000000000000'
Host	53	85	2	'00010000100001000000000000100000000000000000000000000000000000000000000000000000010000000000000000000000'
Host	53	86	2	'01000000100001000000000000100000000000000000000000000000000000000000000000000000010000000000000000000000'
Host	53	87	2	'01000000100000000000001000100001000000000000000000000000000000000000000001000000110000000000000000000000'
Host	53	88	2	'00000000100100000000001000100000000000000000000000000000000000000000000000000000110000000000000000000000'
Host	53	89	2	'00000000100000000000001000100000000000000000000000000000000000000000000001000000010000010000000000000000'
Host	53	90	2	'00000000100000000000001000000000000000000000000000000000000000000000000000000000010000000000000000000000'
Host	53	91	2	'00000000100001100000000000100000000010000000000000000000000000000000000001000000110000000000000000000000'
Host	53	92	2	'00000000100001000000000000100000000000000000000000000000000000000000000000000000010000000000000000100000'
Host	53	93	2	'01000000100000000000001000100001000000000000000000000000000000000000000000000000010000000000000000000000'
Host	53	94	2	'00000000100000000001001000100000000000000000000000000000000000000000000000000000110000000000000000000000'
Host	53	95	1	'00000000100000000000001100100000000000000000000000000000000000000000000000000000010000000000000000000000'
Host	53	96	1	'00000000100000000000001000100000000000000000000000000000000010000000000000000000010000000000000000000000'
Host	53	97	1	'00000000110000000000001000100000000010000000000000000000000000000000000000000000010000000000000000000000'
Host	53	98	1	'00000000100000000000001000100000000000000000000000000000000000000000000000000001010000010000000000000000'
Host	53	99	1	'00000010100000000000001000100000000000000000000000000000000000000000000000000000010000000000010000000000'
Host	53	100	1	'00200000100000000000001000100000000000000000000000000000000000000000000000000000010000000000010000000000'
Host	53	101	1	'00000000100000000000001000100000000000000001000000000000000000000000000000000000010000000000000000000000'
Host	53	102	1	'00000000100000000000001000100000000000000000000000000000000001000000000000000000010000000000000000000000'
Host	53	103	1	'00000000110100000000001000100000000000000000000000000000000000000000000000000000010000000000000000000000'
Host	53	104	1	'00000000100000000000000000100000000000000000000000000000000000000000000000000000010010000000000000000000'
Host	53	105	1	'00000000100000000000000000100000000000000000000000000000000000000000010000000000010000000000000000000000'
Host	53	106	1	'00000000100000000000001000100000000000000000000200000000000000000000000000000001010000000000000000000000'
Host	53	107	1	'00000000100000000000001000100000000000000000000000000000010000000000000000000000010000000000000000000000'
Host	53	108	1	'00000000100000000200001000100000000000000000000000000000000000000000000000000000010000000000000000000000'
Host	53	109	1	'00000000100000000000001000100000000000000000000000001000000000000000000000000000010000000000000000000000'
Host	53	110	1	'00000000100100000000000000100000000010000000000000000000000000000000000000000000010000000000000000000000'
Host	53	111	1	'00000000100000100000001000100000000000000000000000000000000000000000000000000000010000000000000000000000'
Host	53	112	1	'00000000100000000000001010100000000000000000000000000000000000000000000000000000010000000000000000000000'
Host	53	113	1	'00000000100000000000001000100010000010000000000000000000000100000000000000000000010000000000000000000000'
Host	53	114	1	'00000000100000000000001000100000000000000000000000000000000100000000000000000000010000000000000000000000'
Host	53	115	1	'00000000100000000000001000110000000000000000000000000000000000000000000000000000010000000000000000000000'
Host	53	116	1	'00000000100000000000001100100000000000000000000000000000000000000000000000000000010000000000000100000000'
Host	53	117	1	'00000000100000000000001000100000000000000000000000000000000000000000000000000000010000000000000100100000'
Host	53	118	1	'01000000100000000000001000100000010000000000000000000000000000000000000000000000010000000000000000000000'
Host	53	119	1	'00200000100010000000001000000000000000000000000000000000000000000001000000000000001001000000000000000000'
Host	53	120	1	'00010000100010000000001000000000000000000000000000000000000000000001000000000000001001000000000000000000'
Host	53	121	1	'00000000100000000000001000100000000000000000000000000000001000000000000000000000001001000000000000000000'
Host	53	122	1	'00000000100000000000001000100000000000000000000000000000000000000000000000000000010001000000000000000000'
Host	53	123	1	'00000000000010000000001000000000000000000000000200000000000000000001000000000000001001000000000000000000'
Host	53	124	1	'00000000000010000000000000000000000000000000000100000000000000000001000000000000001001000000000000000000'
Host	53	125	1	'00000000100110000000000000000000000000000000000000100000000000000001000000000000001001000000000000000000'
Host	53	126	1	'00000000100010000000001000000000000000000000000000000000000000000001000000000000001001000000000000000100'
Host	53	127	1	'00010000000010000000001000000000000000000000000000000000000000000001000000000000001001000000000000000000'
Host	53	128	1	'00000000000010000000001000000000000000000000000000000000000000000001000000000000001001000000000000000000'
Host	53	129	1	'00010000100000000000001000100000000000100000000000000000000000000000000000000000010000000000000000000000'
Host	53	130	1	'00000000100000000100000000100000000000000000000000000000000000000000000000000000010000000000000000000000'
Host	53	131	1	'00000000100000000000001000100000000000000000000100000000000000000000000000000000010000000000100000000000'
Host	53	132	1	'00000000110000000000000000100000000000000000000000000000000000000000000000000000010000000000000000000000'
Host	53	133	1	'00000000100000000000000000100000000002000000000000000000000000000000000000000000010000000000000000000000'
Host	53	134	1	'00000000100000000000001000100001000000000000000000000000000000000000000000000010010000000000000000000000'
Host	53	135	1	'00010000100000000000001000100001000000000000000000000000000000000000000000000000010000000000000000000000'
Host	53	136	1	'00000000100000000000001000100000000000000000000000000000000100000000000001000000010000000000000000000000'
Host	53	137	1	'00000000100000000000001000110000000000000000000000000000000000000000000001000000010000000000000000000000'
Host	53	138	1	'00000000100001100000000000100000000010000000000000000000000000000000000001001000010000000000000000000000'
Host	53	139	1	'00000000100001000000000100100000000010000000000000000000000000000000000001000000010000000000000000000000'
Host	53	140	1	'00000000100011000000000000100000000000000000000000000000000000000000000000000000010000000000000000000000'
Host	53	141	1	'00000000100001000000000000100000010000000000000000000000000000000000000000000000010000000000000000000000'
Host	53	142	1	'00000000100001100000000000100000000010000000000000000000000000000000000000000010010000000000000000000000'
Host	53	143	1	'00000000100001100000000000100000000010000000000000000000000100000000000000000000010000000000000000000000'
Host	53	144	1	'00000000100001000000000000100000000000000000000000000000000000000000000000000000010000100000000000000000'
Host	53	145	1	'00000000100001100000000000100000000010000000000000000000000000000100000000000000010000000000000000000000'
Host	53	146	1	'00000000100001000000001000100000000000000000000100000000000000000000000000000000010000000000000000000000'
Host	53	147	1	'00000000100001000000001000110000000000000000000000000000000000000000000000000000010000000000000000000000'
Host	53	148	1	'00000000100001000000000000100000000010000000000000000000000000000000000000000000010000000000001000000000'
Host	53	149	1	'00000000100001000000000000100000000000000000000000000000000000000000000000000000010000000001000000000000'
Host	53	150	1	'00000000110001000000000000100000000000000000000000000000000000000000000000000000110000000000000000000000'
Host	53	151	1	'00000000100001000000000000100000000000000001000000000000000000000000000000000000110000000000000000100000'
Host	53	152	1	'00000000110101000000000000100000000000000000000000000000000000000000000000000100010000000000000000000000'
Host	53	153	1	'00000000100001001000000000100000000000000000000000000000000000000000000000000000010000000000000000000000'
Host	53	154	1	'00000000100001000000100000100001000010000000000000000000000000000000000000000000010000000000000000000000'
Host	53	155	1	'00000010100001000000000000100001000000000000000000000000000000000000000000000000010000000000000000000000'
Host	53	156	1	'00000000100001000000000000100000000000000000000000000000000000000000100000000000010000000000000000000000'
Host	53	157	1	'00000000100001000200000000100000000000000000000000000000000000000000000000000000010000000000000000000000'
Host	53	158	1	'00000000100000000000001000100000000000100000000000000000000100000000000000000000010000000000000000000000'
Host	53	159	1	'00000000100001100000001010100000000000000000000000000000000000000000000000000000010000000000000000000000'
Host	53	160	1	'00010000100000000000001000100001000000000000000000000000000000000000000000000000110000000000000000000000'
Host	53	161	1	'00000000100110000000000000100000000000000000000000000000000000000000000000000000110000000000000000000000'
Host	53	162	1	'00000000100100000000001000100100000000000000000000000000000000000000000000000000110000000000000000000000'
Host	53	163	1	'00000000100000000000001100100000000000000000000000000000000000000000000000000000110000000000000000000000'
Host	53	164	1	'00000000100110000000000000000000000000000000000000000000000000000000000000000000010000000000000000000000'
Host	53	165	1	'00000000100100100000000000100000000000000000000000000000000000000000000000000000010000000000000000000000'
Host	53	166	1	'00000001100000000000000000100000000000000000000000000000000000000000000000000000110000000000010000000000'
Host	53	167	1	'00000001100000000000000000100000000000000000000000000000000000000000000000000010010000000000010000000000'
Host	53	168	1	'00000000110001000000000000100000000000000000000000000000000000000000000000000100010000000000000000000000'
Host	53	169	1	'00000000100000100000000000100000000000000000000000000000100000000000000000000000010000000000000000000000'
Host	53	170	1	'00000000100000000000001000100000000000000000000000000000000000000001000000000000010000000000000000000000'
Host	53	171	1	'00000000100001100000001000100000000000000000000000000000000000000000000000000000010000000000001000000000'
Host	53	172	1	'00010000100000000000000100100000000000000000000000000000000000000000000000000000010000000000000000000000'
Host	53	173	1	'00000000100100000001001000100000000000000000000200000000000000000000000000000000010000000000000000000000'
Host	53	174	1	'00000000100001100000000000100000000010000000000000000000010000000000000000000000010000000000000000000000'
Host	53	175	1	'00000000100101100000000000100000000010000000000000000000000000000000000000000000010000000000000000000000'
Host	53	176	1	'00000000100001100000000000000000000000000000000000000000000000000000000000000000001001000000000000000000'
Host	53	177	1	'00000000100001100000000000100000000010000000000000000000000000000001000000000000001001000000000000000000'
Host	53	178	1	'00000000100001100000000100100000000010000000000000000000000000000000000000000000010000000000000000000000'
Host	53	179	1	'00000000110101000000000000100000000000000000000000000000000000000000000000000000010000000000000000000000'
Host	53	180	1	'00000000100110000000001000100000000000000000000200000000000000000000000000000000010000000000000000000000'
Host	53	181	1	'00000010100001000000000000100000000000000000000000000000000000000000000000000000011000000000000000000000'
Host	53	182	1	'00000000100001000000000000100100000000000000000000000000000000000000000000000000010000000000000000000000'
Host	53	183	1	'00000000100000000000001000100000000000000010000000000000000000000000000000000000010000000000000000000000'
Host	53	184	1	'00000000100001100000000000100000000010000000010000000000000000000000000000000000110000000000100000000000'
Host	53	185	1	'00010000100001000000000000100000000000000000000000000000000000000000000000000000110000000000000000000000'
Host	53	186	1	'00000000100001100000000000100000000000000000000000000000000000000000000000000000110000000000000000000000'
Host	53	187	1	'00000000100000000000000000100000000000000000000000000000000000000001000000000000001001000000000000000000'
Host	53	188	1	'00010000100000000000001000000001000000000000000000000000000000000001000000000000001001000000000000000000'
Host	53	189	1	'00000000000010000000001000000001000000000000000000000000000000000001000001000000001001000000000000000000'
Host	53	190	1	'00000000100110000000000000000000000000000000000100000000000000000001000000000000001001000000000000000000'
Host	53	191	1	'00000000100110000000000000000000000000000000000100000000000000000001000000000000001000000000000000000000'
Host	53	192	1	'00000000100010000000001000000000000000010000000000000000000000000001000000000000101001000000000000000000'
Host	53	193	1	'00000000100010000000001000000000000000000000000000000000000000000001000000000000101001000000000000000000'
Host	53	194	1	'00000000100010000000001000000001000000000000000000000000000000000001000000000000001001000000000000000000'
Host	53	195	1	'01000000100000000000001000100000000010000000000000000000000000000000000001000000010000000000000000000000'
Host	53	196	1	'00000000100000000000001000100000000000000000000000000000000000000000000001000000110001000000000000000000'
Host	53	197	1	'00000000100000000000001000100000000000000000001000000000000000000000000000000000110000000000000000000000'
Host	53	198	1	'00000000100000000000001000100001000000000000000000000000000000000000010000000000010000000000000000000000'
Host	53	199	1	'00000000100000000000001000100000000000100000000000000000000000000000000000000000110000000000000000000000'
Host	53	200	1	'00000000100001100000000000100001000000000000000000000000000000000000000001000000110000000000000000000000'
Host	53	201	1	'00000000100000000000000000100001000000000000000200000000000000000000000000000000010000000000000000000000'
Host	53	202	1	'00000000100000000000001000100001000000000000000000000000000000000000000000000000010000010000000000000000'
Host	53	203	1	'00000000100100000000001000100001000000000000000000000000000000000000000000000000010000000000000000000000'
Host	53	204	1	'00000000100000000000001000100100000000000000000000000000000000000000000000000000010000000000000000000000'
Host	53	205	1	'00000000100000000000001000100000000000000000000000000000000000000000000001000000110000000000000000100000'
Host	53	206	1	'00000000100001000000000001100000000000000000000000000000000000000000000001000000010000010000000000000000'
Host	53	207	1	'00000000100001000000000000110000000000000000000000000000000000000000000001000000010000000000000000000000'
Host	53	208	1	'00000000100001000000000000100000000000000000000000000000000000000000000001001000010000000000000000000000'
Host	53	209	1	'00000000100000000000000000100001000000000000000000000000000000000000000001000000010000000000010000000000'
Host	53	210	1	'00000000100000000000001000100000000000000000000000000000000000000000000000000000010000100000000000000000'
Host	53	211	1	'00000000100000000000001010100000000000001000000000000000000000000000000000000000010000000000000000000000'
Host	53	212	1	'00000000100110000000000000100001000000000000000200000000000000000000000001000000010000000000000000000000'
Host	53	213	1	'00000000100110000000001000100000000000000000000000000000000000000000000000000000010000000000000000000000'
Host	53	214	1	'01000000100000000000001000100000000000000000000000000000000000000000000000000000110000000000010000000000'
Host	53	215	1	'00000000100000000000001000100000000000000000000000000000000000000001000000000000001001000000000000000000'
Host	53	216	1	'00000000100000000000000000100000000000000000000000000000000000000000000001000000110000010000000000000000'
Host	53	217	1	'00000000100001000000001000100001000000000000000000000000000000000000000000000000010000000000000000000000'
Host	53	218	1	'00000000100000000000001000100000000010000000000000000000000000000000000001000001010000000000000000000000'
Host	53	219	1	'00000000100000000000001000100000000000000000000000000000000000000000000000000000010000000100000000000000'
Host	53	220	1	'00000000100000000000001000100000000000000000000000000000000000000000000000000100110000000000000000000000'
Host	53	221	1	'00000000100000000000001000100000000000000000000000000100000000000000000000000001010000000000000000000000'
Host	53	222	1	'00000000100001000000000000100000000000000000000000000000000000000001000000000000010000000000000000000000'
Host	53	223	1	'00000000100001100000000100100001000000000000000000000000000000000000000000000000010000000000000000000000'
Host	53	224	1	'00000000100101100000000000100001000010000000000000000000000000000000000000000000110000000000000000000000'
Host	53	225	1	'00000000100001000000000000100001000000000001000000000000000000000000000000000000110000000000000000000100'
Host	53	226	1	'00000000100000000000001000100001000000000000000100000000000000000000000000000000110000000000000000000000'
Host	53	227	1	'01000000100001000000000000100001000000000000000000000000000000000000000000000000110000000000000000000000'
Host	53	228	1	'01000000100001000000000000100001000000000000000000000000000000000000000000000000010000000000000000000000'
Host	53	229	1	'00000000100001000000000000100000000000000000000000000000000000000000000000000000010000000100000000000000'
Host	53	230	1	'00000000100110000000000000000001000000000000000000000000000000000000000001000000010000000000000000000000'
Host	53	231	1	'00000000100000000000001000100001000000000000000000000010000000000000000001000000010000000000000000000000'
Host	53	232	1	'00000000100000000000001000100000000000000000000000000000000000000000000000000000110000000000010000000000'
Host	53	233	1	'00000000100000000000001000100001000000000000000000000000000000000000000001000000010000000000000000100000'
Host	53	234	1	'01000000100001000000000000100010000000000000000000000000000000000000000000000000010000000000000000000000'
Host	53	235	1	'00000000100001000000000000100000000000000000000000000000000000000000000000000000010000000000001000000000'
Host	53	236	1	'00000000100000000000001000100000000000000000000010000000000000000000000001000000010000000000000000000000'
Host	53	237	1	'00000000100000000000001000100000000000000000000000000001000000000000000001000000010000000000000000000000'
Host	53	238	1	'00000000100000000000001000100000000000000000000000000000000000000000000000000000010000000000000100000000'
Host	53	239	1	'00000000100000000000001000100000000000000000000000000000000100000000000000000000010000000000001000000000'
Host	53	240	1	'00000000100010000000001000000000000000000000000000000000000000000001001001000000101001000000000000000000'
Host	53	241	1	'00000000000110000000001000000000000000000000000000000000000000000001000000000000001001000000000000000000'
Host	53	242	1	'00000000100110000000001000000000000000000000000000000000000000000001000000000000001001000000000000000000'
Host	53	243	1	'00000000100010000000001000000000000000000000000000000000000000000001000001000000001001000000000000000000'
Host	53	244	1	'00000000100110000000001000000000000000000000000000000000000000000001000001000000101001000000000000000000'
Host	53	245	1	'00000000100110000000001000100000000000000000000000000000000000000000000010000000010000000000000000000000'
Host	53	246	1	'00000000100000000000000000100000000000000000000000000000000000000000000000100000010000000000000000000000'
Host	53	247	1	'00000000100000000000001000100000000000000000000000000000000000000000001000000000010000000000000000000000'
Host	53	248	1	'00000000100010000000001000000000000010000000000000000000000000000000000000000000110000000000000000000000'
Host	53	249	1	'00000000100001100000000000000000000000000000000000000000000000000001000000000000001001000000000000000000'
Host	53	250	1	'00000000100001000000000000100000000000000000000000000000100000000000000000000000010000000000010000000000'
Host	53	251	1	'00000000100010000000001000000000000000000000000000000000000000000000000000000000110000000000000000000000'
Host	53	252	1	'00000000100000000000000000100001000000000000000000000000000000000000000001000000110000000000000000000000'
Host	53	253	1	'00000000100000000000000000100000000000000000000000000000000000000000000000000000000000000000000000000100'
Host	53	254	1	'00000000110001000000000000100000000000000000000000000000000000000000000010000000010000000000000000000000'
Host	53	255	1	'00000000100001100000000000100000000010000000000000000000100000000000000001000000010000000000000000000000'
Host	53	256	1	'00000000100000000000001000100001000000000000000000000000100000000000000000000000010000000000000000000000'
Host	53	257	1	'00000000100000000000000000100001000000000000000000000000000000000000000001000000010000000000000000000000'
Host	53	258	1	'00000000100000000000001000100001000000000000000000000000000000000000000000000100010000000000000000000000'
Host	53	259	1	'00000000100001000000000000100000000000000000000200000000000000000000000001000000110000000000000000000000'
Host	53	260	1	'00000000100001000000000000100000000000000000000000000000000000000001000001000000001001000000000000000000'
Host	53	261	1	'00000000100001100000000000100000000010000000000000000000000000000000000000000001110000000000000000000000'
Host	53	262	1	'00000000100000000000001100100000000000000000000000000000000000000000000000000000010000000000010000000000'
Host	53	263	1	'00000001100000000000000000100000000000000000000000000000000000000000000000000000010000000000000000000000'
Host	53	264	1	'00000000100000000000001000100000000000000000000000000000000000000000000000000000010000000000000000100000'
Host	53	265	1	'01000000100000000000000000000000000010000000000000000000000000000000000001000000010000000000000000000000'
Host	53	266	1	'00000001100000000000000000100000000000000000000000000000000000000000000001000000001001000000000000000000'
Host	53	267	1	'00000000000010000000001000000000000000000000010000000000000000000001000000000000101001000000000000000000'
Host	53	268	1	'00000000100001100000000000100001010000000000000000000000000000000000000000000000010000000000000000000000'
Host	53	269	1	'00000000100001000000000000100000000000000000000000000000000000000000000000000000010000000000000100100000'
Host	53	270	1	'01000000100001000000000000100000000000000000000000000000000000000000000000000000010000000000100000000000'
Host	53	271	1	'00000000100100000000001000100000000000000000000000000000000000000000000010000000010000000000000000000000'
Host	53	272	1	'00000000100000000000001000100000000000000000000000000000000000000000000000000000110000010000000000000000'
Host	53	273	1	'00000000100001100000000000100001000000000000000000000000000000000000000001000000010000000000000000000000'
Host	53	274	1	'01000000100001100000000000100001000010000000000000000000000000000000000001000000010000000000000000000000'
Host	53	275	1	'00000000100000000000001000100001000000000000000000000000000000010000000000000000010000000000000000000000'
Host	53	276	1	'00010000100000000000001000100001000000000000000000000000000000000000010000000000010000000000000000000000'
Host	53	277	1	'00000000100100000000000000100000000000000000000000000000000000000000000000000000010000000000000000000000'
Host	53	278	1	'00000000100100000000001100100001000000000000000000000000000000000000000001000000010000000000000000000000'
Host	53	279	1	'00000000100000000000000000100001000000000000000000000000000000000000000001000000110000000000000000100000'
Host	53	280	1	'00000000100000000000001000100001000000000000000000000000000000000000000001000000010000000000010000000000'
Host	53	281	1	'00000000100101100000000000100000000010000000000000000000000000000000000001000000010000000000000000000000'
Host	53	282	1	'01000000100101000000000000100001000000000000000000000000000000000000000000000000110000000000000000000000'
Host	53	283	1	'01000000100000000000000000100001000000000000000000000000000000000000000001000000110000000000000000000000'
Host	53	284	1	'01000000100001000000000000100000000000000000000000000000000000000000000001000000110000000000000000000000'
Host	53	285	1	'00000000100001000000000000100001000000000000000000000000000000000000000001000000110000000000000000000000'
Host	53	286	1	'00000000100000000000001000100000000010000000000000000000000000000000000001000000010000000000000000000000'
Host	53	287	1	'00000000100000000000001000100000000010000000000000000000000000000000000000000000011000000000000000100000'
Host	53	288	1	'00100000100000000000001000100000000000000000000000000000000000000000000000000000010000000000000000000000'
Host	53	289	1	'00200000100000000000001000100000000000000000000000000000000000000000000000000000010000000000000000000000'
Host	53	290	1	'01000000100110000000001000100000000000000000000000000000000000000001000000000000101001000000000000000000'
Host	53	291	1	'00000001100000000000000000100000000000000000000000000000000000000000000000000000010000000000010000000000'
Host	53	292	1	'00000000100000000000000000100000000000000000000000000000000000000000000000000000011000000000000000100000'
Host	53	293	1	'00000000100100000000001000100000000000000000000000000000000000000000000001000000010000000000000000000000'
Host	53	294	1	'00000000000110000000001000000000000000000000000000000000000000000000000000000000010000000000000000000000'
Host	53	295	1	'00010000100000000000001000100000000000000000000000000000000000000000000000000000010000000000000000000010'
Host	53	296	1	'00010000100001000000000000100000000000000000000000000000000000000000000000000000001001000000000000000000'
Host	53	297	1	'00000000100100000000001000100000000000000000000000000000000000000000000001000000101001000000000000000000'
Host	53	298	1	'00000000100001000000001000100000000000000000000200000000000000000000000000000000010000000000000000000000'
Host	53	299	1	'00000000100001100000001000100000000000000000000000000000000000000000000001000000010000000000000000000000'
Host	53	300	1	'00000000100000000000000000100000000000000000000000000000000000000000000001000000110000000000000000000000'
Host	53	301	1	'00000001100000000000000000100001000000000000000000000000000000000000000000000000010000000000010000000000'
Host	53	302	1	'00000000100010000000001000000001000010000000000000000000000000000000000000000000010000000000000000000000'
Host	53	303	1	'01000000100001000000000000100000000000000000000000000000000000000000000000000000110000000000000000000000'
Host	53	304	1	'00000000100001000000000000100001000000000000000000000000000000000000000000000000010000000000010000000000'
Host	53	305	1	'00000000100001000000000000100010000000000000000000001010000000000000000000000000010000000000000000000000'
Host	53	306	1	'00000000100001000000000000100000000010000000000000000000000000000000000001000000010000000000000000000000'
Host	53	307	1	'00000000100010000000001000000001000000000000000000000000000000000001000001000000001001000000000000000000'
Host	53	308	1	'00000000100000000000001000000000000000000000000000000000000000000000000001000000001001000000000000000000'
Host	53	309	1	'00000000100000000000001000100001010000000000000000000000000000000000000000000000010000000000000000000000'
Host	53	310	1	'00100000100110000000001000000000000000000000000000000000000000000001000001000000001001000000000000000000'
Host	53	311	1	'00000000100000000000001000100001000000000000000000000000000100000000000001000000110000000000000000000000'
Host	53	312	1	'00000000100001100000000000100000000010000000000000000000000000000000000000001000010000000000000000000000'
Host	53	313	1	'00000000100100000000001000100000000010000000000000000000000000000000000001000000010000000000000000000000'
Host	53	314	1	'00000000100000000200000000100000000000000000000000000000000000000000000000000000011000000000000000100000'
Host	53	315	1	'00000000100000000000001000100001000010000000000000000000000000000000000000000000110000000000000000000000'
Host	53	316	1	'01000000100000000000001000100001000000000000000000000000000000000000000000000000010000000000010000000000'
Host	53	317	1	'01000000100010000000000000100000000000000000000000000000000000000000000000000000010000000000000000000000'
Host	53	318	1	'00000000100100000200001000100000000000000000000000000000000000000000000000000000010000000000000000000000'
Host	53	319	1	'00000000100000000000001000100000000000000000000100000000000000000000000001000000110000000000000000000000'
Host	53	320	1	'00000000100001000000000000100000000000000000000000000000000000000000000000000000110000000000100000000000'
Host	53	321	1	'00000000100000100000000000100000000000000000000200000000000000000000000001000000010000000000000000000000'
Host	53	322	1	'00000000100010000000000000100001000000000000000200000000000000000000000000000000010000000000000000000000'
Host	53	323	1	'01000000100100000000001000100000000000000000000200000000100000000000000000000000010000000000000000000000'
Host	53	324	1	'00000000100000000000001000100000000002000000000000000000000000000000000001000000010000000000000000000000'
Host	53	325	1	'00000000100000000200000000100000000000000000000000000000000000000000000000000000010000000000000000000000'
Host	53	326	1	'00000000000010000000000000100000000000000000000000000000000000000000000000000000010000000000000000000000'
Host	53	327	1	'00000000100000000000000000100000000000000000000000000000000000000000000001000000010000000000010000000000'
Host	53	328	1	'00000000100000000000001000100000000000000020000000000000000000000000000000000000010000000000000000000000'
Host	53	329	1	'01000000100000000000000000100000000000000000000000000000000000000000000001000000010000000000000000000000'
Host	53	330	1	'00000000000010000000001000000000000010000000000000000000000000000001000001000000001001000000000000000000'
Host	53	331	1	'00000000100110000000001000000000000000000000000000000000000000000001000001000000001001000000000000000000'
Host	53	332	1	'00000000100010010000001000000001000000000000000000000000000000000001000000000000001001000000000000000000'
Host	53	333	1	'00000000110001000000000000000000000000000000000000000000000000000000000000000000010000000000000000000000'
Host	53	334	1	'00000000100000000000001000100000100000000000000000000000000000000000000001000000010000000100000000000000'
Host	53	335	1	'00000000100001110000000000100000000010000000000000000000000000000000000000000000010000000000000000000000'
Host	53	336	1	'00000000100000000000000000100000000000000000000000000000000000000000001000000000010000000000000000000000'
Host	60	1	292	'00000000100110000000001000100000000000000000000200000000000000000000000000000000010000000000000000000000'
Host	60	2	77	'00000000100001100000000000100000000010000000000000000000000000000000000000000000010000000000000000000000'
Host	60	3	44	'00000000100001000000001000100000000000000000000000000000000000000000000000000000010000000000000000000000'
Host	60	4	39	'00000000100001000000000000100000000000000000000000000000000000000000000000000000010000000000000000000000'
Host	60	5	35	'00000010100001000000000000100000000000000000000000000000000000000000000000000000010000000000000000000000'
Host	60	6	34	'00000000100101100000000000100000000010000000000000000000000000000000000000000000010000000000000000000000'
Host	60	7	33	'00000000100110000000001000000000000000000000000000000000000000000001000000000000001001000000000000000000'
Host	60	8	32	'00000000100110000000001000100000000000000000000200000000000000000000000001000000010000000000000000000000'
Host	60	9	20	'00000000100110000000001000100000000000000000000000000000000000000000000000000000010000000000000000000000'
Host	60	10	18	'00000000100110000000001000100000000000000000000200000000000000000000000000000000110000000000000000000000'
Host	60	11	17	'00000000100110000000000000100000000000000000000200000000000000000000000000000000010000000000000000000000'
Host	60	12	17	'00000000100010000000000000100000000000000000000200000000000000000000000000000000010000000000000000000000'
Host	60	13	16	'00000010100001000000000000100000000000000000000200000000000000000000000000000000010000000000000000000000'
Host	60	14	14	'00000000100000000000001000100000000000000000000000000000000000000000000000000000010000000000000000000000'
Host	60	15	13	'00000000100110000000001000100001000000000000000200000000000000000000000000000000010000000000000000000000'
Host	60	16	13	'00000000100110000000001000100000000010000000000000000000000000000000000000000000010000000000000000000000'
Host	60	17	9	'00000000100110000000001000000000000000000000000000000000000000000001000000000000010000000000000000000000'
Host	60	18	9	'00000000100001100000000000100000000000000000000200000000000000000000000000000000010000000000000000000000'
Host	60	19	7	'00000000100001000000001000100000000000000000000200000000000000000000000000000000010000000000000000000000'
Host	60	20	7	'00000000100001100000000000100000000010000000000000000000000000000000000001000000010000000000000000000000'
Host	60	21	6	'00000000100100000000001000100000000000000000000200000000000000000000000000000000010000000000000000000000'
Host	60	22	6	'00000000100110000000001000100000000000000000000200000000000000000000000000000000001001000000000000000000'
Host	60	23	6	'00000000100110000000001000000000000000000000000100000000000000000001000000000000001001000000000000000000'
Host	60	24	6	'00000000100110000000001000100000000000000000000200000000000000000000000001000000110000000000000000000000'
Host	60	25	6	'00000000100001100200000000100000000010000000000000000000000000000000000000000000010000000000000000000000'
Host	60	26	6	'00000000100001100000000000100000000000000000000000000000000000000000000000000000010000000000000000000000'
Host	60	27	6	'00000010100001100000000000100000000010000000000000000000000000000000000000000000010000000000000000000000'
Host	60	28	5	'00000000100110100000001000100000000000000000000200000000000000000000000000000000010000000000000000000000'
Host	60	29	5	'00000000100110000000000000100000000010000000000000000000000000000000000000000000010000000000000000000000'
Host	60	30	5	'00000000100010000000001000100000000000000000000200000000000000000000000000000000010000000000000000000000'
Host	60	31	5	'00200001100110000000001000000000000000000000000000000000000000000001000000000000001001000000000000000000'
Host	60	32	5	'01000000100110000000001000100000000000000000000200000000000000000000000000000000010000000000000000000000'
Host	60	33	5	'00000000100101100000000000100000000010000000000000000000000000000000000001000000010000000000000000000000'
Host	60	34	5	'00000000100001100000000000100000000010000000000000000000000000000000000000000000001001000000000000000000'
Host	60	35	5	'00000000100001000000000000100000000010000000000000000000000000000000000000000000010000000000000000000000'
Host	60	36	5	'00000010100001000000000000100000000000000000000000000000000000000000000000000000110000000000000000000000'
Host	60	37	4	'00000000100110000000000000100000000000000000000000000000000000000000000000000000010000000000000000000000'
Host	60	38	4	'00000000100110000000001000000000000000000000000000000000000000000000000000000000010000000000000000000000'
Host	60	39	4	'00000000100110000000001000100000000000000000000200000000000000000000000010000000010000000000000000000000'
Host	60	40	4	'00000000100110000001001000100000000000000000000200000000000000000000000000000000010000000000000000000000'
Host	60	41	4	'00000000100110000000001000000000000000000000000200000000000000000001000000000000001001000000000000000000'
Host	60	42	4	'00000000100010000000001000000000000000000000000000000000000000000001000000000000001001000000000000000000'
Host	60	43	4	'00200000100110000000001000000000000000000000000000000000000000000001000000000000001001000000000000000000'
Host	60	44	4	'00000000100101000000000000100000000000000000000000000000000000000000000000000000010000000000000000000000'
Host	60	45	4	'00000010100001000000001000100000000000000000000000000000000000000000000000000000010000000000000000000000'
Host	60	46	4	'00000000100001000000001000100000000000000000000000000000000000000000000000000000110000000000000000000000'
Host	60	47	4	'00000010100001000000000000100000000000000000000000000000000000000000000001000000010000000000000000000000'
Host	60	48	4	'00000000100001100000000000100001000010000000000000000000000000000000000000000000010000000000000000000000'
Host	60	49	4	'00000000100001000000001000100000000000000000000000000000000000000000000001000000010000000000000000000000'
Host	60	50	3	'00000000100110000000001000100000000000000000000200000000000000000000000000000000010000000000000000100000'
Host	60	51	3	'00010000100110000000001000100000000000000000000200000000000000000000000000000000010000000000000000000000'
Host	60	52	3	'00000000100010000000000000100000000000000000000200000000000000000000000000000000110000000000000000000000'
Host	60	53	3	'00000000100010000000000000100000000000000000000200000000000000000000000001000000010000000000000000000000'
Host	60	54	3	'00000000100000000000001000100000000010000000000000000000000000000000000000000000010000000000000000000000'
Host	60	55	3	'00000000100010000000001000000000000000000000000000000000000000000001000000000000010000000000000000000000'
Host	60	56	3	'00000000100010000000001000000000000000000000000200000000000000000001000000000000001001010000000000000000'
Host	60	57	3	'00000001100110000000001000000000000000000000000000000000000000000001000000000000001001000000000000000000'
Host	60	58	3	'00000000100000000000001000100000000000000000000200000000000000000000000000000000010000000000000000000000'
Host	60	59	3	'00000000110101000000000000100000000000000000000000000000000000000000000000000100010000000000000000000000'
Host	60	60	3	'01000000100001100000000000100000000010000000000000000000000000000000000000000000010000000000000000000000'
Host	60	61	3	'00000010100001000200000000100000000000000000000000000000000000000000000000000000010000000000000000000000'
Host	60	62	3	'00000000100101100000001000100000000000000000000200000000000000000000000000000000010000000000000000000000'
Host	60	63	3	'00000000100001100000000000100000000010000000000000000000000000000000000000000000110000000000000000000000'
Host	60	64	3	'00000000100001000000001000100000000010000000000000000000000000000000000000000000010000000000000000000000'
Host	60	65	3	'00000010100001000100000000100000000000000000000000000000000000000000000000000000010000000000000000000000'
Host	60	66	3	'00000000100001000000000000100000000000000000000000000000000000000000000001000000110000000000000000000000'
Host	60	67	3	'00000000100001100000000000100001000010000000000000000000000000000000000001000000010000000000000000000000'
Host	60	68	3	'01000000100110000000001000000000000000000000000000000000000000000001000000000000001001000000000000000000'
Host	60	69	2	'00000000100000000000001000110000000000000000000000000000000000000000000000000000010000000000000000000000'
Host	60	70	2	'00000000100110000000001000000000000000000000000200000000000000000001010000000000010000000000000000000000'
Host	60	71	2	'00000000100110000000001000100000000000000000000200000000000000000000000000000000000000000000000000000000'
Host	60	72	2	'00000000100110000000001000100000000000000000000200000000000000000000000000001000010000000000000000000000'
Host	60	73	2	'00000000100110000000001100100000000000000000000200000000000000000000000000000000010000000000000000000000'
Host	60	74	2	'00000000100110000000001000100000000000000000000200000000000000000000000000000000010000100000000000000000'
Host	60	75	2	'00000000100110000000001000100000000000100000000200000000000000000000000000000000010000000000000000000000'
Host	60	76	2	'00000000100110000000001000100000000000000000000200000000000000000000000000000001010000000000000000000000'
Host	60	77	2	'00000000100110000000001000100000000000000000000000000000000000000001000000000000010000000000000000000000'
Host	60	78	2	'00000000100110000000001000100000000100000000000200000000000000000000000000000000010000000000000000000000'
Host	60	79	2	'00000000100110000000001000100000000000000000000200000000100000000000000000000000010000000000000000000000'
Host	60	80	2	'00000000100110000000001000100000000000000000000200000000000000000000000000000000010000000000000000010000'
Host	60	81	2	'00000000100110000000001000100000000000000000000200000000000000000000000000000000010000000000000100000000'
Host	60	82	2	'00000000100110000000001000000000000000000000000200000000000000000000000001000000010000000000000000000000'
Host	60	83	2	'00010000100110000000001000000000000000000000000200000000000000000000000000000000010000000000000000000000'
Host	60	84	2	'00000000100110000000001000100000000000000000000200000000000000000000000000000000010001000000000000000000'
Host	60	85	2	'00000000100110000000000000100000000000000000000200000000000000000000000000000000110000000000000000000000'
Host	60	86	2	'00000000100110000000001000000000000010000000000000000000000000000000000000000000010000000000000000000000'
Host	60	87	2	'00000000100110000000001000100000000000000000000000000000000000000000000001000000010000000000000000000000'
Host	60	88	2	'00000000100010000000001000000000000000000000000000000000000000000000000000000000010000000000000000000000'
Host	60	89	2	'00000000100110000000001000000000000000000000000200000000000000000001010000000000001001000000000000000000'
Host	60	90	2	'00000000100110000000001000100000000000000000000200000000000000000001000000000000001001000000000000000000'
Host	60	91	2	'00000000100110000000001000000000000000000000000200000000000000000000000000000000010000000000000000000000'
Host	60	92	2	'00000010100001000000000000100000000000000000000000000000000000000000000000000000001001000000000000000000'
Host	60	93	2	'00000000100110000000000000100000000000000000000000000000000000000000000001000000010000000000000000000000'
Host	60	94	2	'00000000100010000000001000100000000000000000000200000000000000000000000001000000010000000000000000000000'
Host	60	95	2	'00000000100110000000001000100001000000000000000000000000000000000000000000000000010000000000000000000000'
Host	60	96	2	'00000000100110000000001000100001000000000000000200000000000000000000000001000000110000000000000000000000'
Host	60	97	2	'00000000100110000000001000100000000000000000000200000000000000000001000000000000010000000000000000000000'
Host	60	98	2	'00000000100000000000000000100000000000000000000000000000000000000000000000000000010000000000000000000000'
Host	60	99	2	'00000000100110010000000000100000000000000000000200000000000000000000000000000000010000000000000000000000'
Host	60	100	2	'00000000100110000000000000100000000010000000000200000000000000000000000000000000010000000000000000000000'
Host	60	101	2	'00000000100110000000001000000000000000000000000000000000000000000001000000000000110000000000000000000000'
Host	60	102	2	'00000000100110000000001000100000000000000000000200000000000000000000000000000000010010000000000000000000'
Host	60	103	2	'00000000100010000000001000000000000000000000000000000000000000000001000001000000001001000000000000000000'
Host	60	104	2	'00000000100110000000001000000001000000000000000200000000000000000000000000000000010000000000000000000000'
Host	60	105	2	'00000000100110000000001000100001000000000000000200000000000000000000000001000000010000000000000000000000'
Host	60	106	2	'00000000100110000000001000100000100000000000000200000000000000000000000000000000010000000000000000000000'
Host	60	107	2	'00100001100110000000001000000000000000000000000000000000000000000001000000000000001001000000000000000000'
Host	60	108	2	'00000000100001000200000000100000000000000000000000000000000000000000000000000000010000000000000000000000'
Host	60	109	2	'00000000100001000000001100100000000000000000000000000000000000000000000000000000010000000000000000000000'
Host	60	110	2	'00000000100101100000000000100000000000000000000200000000000000000000000000000000010000000000000000000000'
Host	60	111	2	'00000000100001100000000100100000000010000000000000000000000000000000000000000000010000000000000000000000'
Host	60	112	2	'00000010100001000000000000100000000010000000000000000000000000000000000000000000010000000000000000000000'
Host	60	113	2	'00000000100001100000001000100000000000000000000200000000000000000000000000000000010000000000000000000000'
Host	60	114	2	'00000000100001000000000000100000000000000000000200000000000000000000000000000000010000000000000000000000'
Host	60	115	2	'00000000100001100000000000100000000010000000000000000000000000000000000001000000110000000000000000000000'
Host	60	116	2	'00000000100001100000001000100000000010000000000000000000000000000000000000000000001001000000000000000000'
Host	60	117	2	'00000000100101000000000000100000000010000000000000000000000000000000000000000000010000000000000000000000'
Host	60	118	2	'00000000100001000000000000100001000000000000000000000000000000000000000000000000010000000000000000000000'
Host	60	119	2	'00000000100001000000000000100000000000000000000000000000000000000000000000000000110000000000000000000000'
Host	60	120	2	'00000010100001000000000000100001000000000000000000000000000000000000000000000000010000000000000000000000'
Host	60	121	2	'00000000100001100000000000100000000010000000000000000000001000000000000000000000010000000000000000000000'
Host	60	122	2	'00000000100001100000001000100000000000000000000200000000000000000000000001000000010000000000000000000000'
Host	60	123	2	'00000000100101000000001000100000000000000000000000000000000000000000000000000000010000000000000000000000'
Host	60	124	2	'00000000100110000000001000100000000000000000000200100000000000000000000000000000010000000000000000000000'
Host	60	125	2	'00000000100001000000001000100001000000000000000200000000000000000000000000000000010000000000000000000000'
Host	60	126	2	'00000000100001100000000000100001000010000000000000000000000000000000000001000000110000000000000000000000'
Host	60	127	1	'00000000100110000000001000100000000000000000000200000000000000000000000000000000010000000000000000000001'
Host	60	128	1	'00000000100110000000001000100000000000000000000200000000000000000000000000000001010000000000000000010000'
Host	60	129	1	'00000000100110000000000000000000000000000000000200000000000000000000000000000000010000000000000000000000'
Host	60	130	1	'00000000100110000000001000100000000000000000000200000000000000000000000000000000010000000100000000000000'
Host	60	131	1	'00000000100110000000001000100000000000000000000200000000000000000000000000000000010000000000000000000010'
Host	60	132	1	'00000000100110000000001000100000000000000000000200001000000000000000000000000000010000000000000000000000'
Host	60	133	1	'00000000100110000000001000100000000000000000000200000000000000000000000001000000010000000010000000000000'
Host	60	134	1	'00000000100110000000001000100000000000000000000200000000000000000000000001000000010001000000000000000000'
Host	60	135	1	'00000000100110000000001000100000000000000000001200000000000000000000001000000000010000000000000000000000'
Host	60	136	1	'00000000100010000000001000100000000000000000100200000000000000000000000000000000010000000000000000000000'
Host	60	137	1	'00000010100000000000001000100000000000000000000200000000000000000000000000000000010000000000000000000000'
Host	60	138	1	'00200000100110000000000000100000000000000000000200000000000000000000000000000000010000000000000000000000'
Host	60	139	1	'00200000100000000000001000100000000000000000000200000000000000000000000000000000010000000000000000000000'
Host	60	140	1	'00000000100110000000001000100000000000000000000200000000000000010000000000000000010000000000000000000000'
Host	60	141	1	'00000001100110000000001000100000000000000000000200000000000000000000000000000000010000000000000000000000'
Host	60	142	1	'00200000100110000000001000100000000000000000000000000000000000000001000000000000010000000000000000000000'
Host	60	143	1	'00000000100110000000001000000000100000000000000200000000000000000000000000000000010000000000000000000000'
Host	60	144	1	'00000000100110000000001000100000000000000000000200000000000000000000000000000000110010000000000000000000'
Host	60	145	1	'00000000100110000000001000000000100010000000000000000000000000000000000000000000010000000000000000000000'
Host	60	146	1	'00000000100100000000001000100000000000000000000000000000100000000000000000000000010000000000000000000000'
Host	60	147	1	'00010000100000000000001000100000000000000000000000000000000000000000000000000000010000000000000000000000'
Host	60	148	1	'00010000100000000000001000100000000000000000000200000000000000000000000000000000010000000000000000000000'
Host	60	149	1	'00000000100110000000000000100000000010000000000200000000000000000000000000000000010001000000000000000000'
Host	60	150	1	'00010000100110000000000000100000000000000000000200000000000000000000000000000000010000000000000000000000'
Host	60	151	1	'00000000100010100000000000100000000000000000000000000000000000000000000000000000010000000010000000000000'
Host	60	152	1	'00000000100110000000000000100000000000000000000000000000000000000000000000000000010000000000010000000000'
Host	60	153	1	'00000000100010000000001000100000000010000000000000000000000000000000000000000000010000000000000000000000'
Host	60	154	1	'00000000100010000000000000100000000010200000000000000000000000000000000000000000010000000000000000000000'
Host	60	155	1	'00000000100000000000001000100000010000000000000000000000000000000000000000000000010000000000000000000000'
Host	60	156	1	'00200000100110000000001000000000000000000000000000000000000000000000000000000000010000000000000000000000'
Host	60	157	1	'00000001100110000000001000000000000010000000000000000000000000000000000000000000010000000000000000000000'
Host	60	158	1	'00000000100001000000001000000000000000000000000000000000000000000001000000000000010000000000000000000000'
Host	60	159	1	'00000000100100000000000000100000000000000000000000000000000000000000000000000000010000000000000000000000'
Host	60	160	1	'00000000100110000000000000100000000000000000000200000000000000000000000000000000010001000000000000000000'
Host	60	161	1	'00000000100110000000001000000000000000000000000100000000000000000001000001000000010000000000000000000000'
Host	60	162	1	'00000000100110000000000000100000000010000000000000000000000000000000000001000000010000000000000000000000'
Host	60	163	1	'00000000100010000000001000000000000000000000000000000000000000000000000001000000010000000000000000000000'
Host	60	164	1	'00000000100110000000000000100000000000000000000200000000010000000000000000000000010000000000000000000000'
Host	60	165	1	'00000000100110000000000000000000000000000000000100000000000000000000000000000000010000010000000000000000'
Host	60	166	1	'00000000100110000000001000000000000000000100000000000000000000000001000000000000001001000000000000000000'
Host	60	167	1	'00000000100110000000001000100001000000000000000200000000000000000001000000000000010000000000000000000000'
Host	60	168	1	'00000000100100000000001000100001000000000000000200000000000000000000000000000000010000000000000000000000'
Host	60	169	1	'00200001100110000000001000100000000000000000000200000000000000000000000000000000010000000000000000000000'
Host	60	170	1	'00000000100110000000001000100000001000000000000200000000000000000000000000000000010000000000000000000000'
Host	60	171	1	'00200000100110000000001000000000000000000000000000000000000000000001000000000000001001000000000000010000'
Host	60	172	1	'00000000100110000000001000100000000000000000000000000000000000000001000000000000001001000000000000000000'
Host	60	173	1	'00000000100110000000001000000001000000000000000000000000000000000001000000000000001001000000000000000000'
Host	60	174	1	'00000000100000000000001000000000000000000000000000000000000000000001000000000000001001000000000000000000'
Host	60	175	1	'00000000100010000000001000100000000000000000000000000000000100000001000000001000001001000000000000000000'
Host	60	176	1	'00000000100110000000001000000000000000000000000000000000000100000001000000001000001001000000000000000000'
Host	60	177	1	'00200001100110000000001000000000000000000000000000000000000000000001000000000100001001000000000000000000'
Host	60	178	1	'00000010100110000000001000000000000000000000000000000000000000000001000000000000001001000000000000000000'
Host	60	179	1	'00000000100110000000000000100000000000000000000200000000000000000001000000000100001001000000000000000000'
Host	60	180	1	'00000000100110000000001000000000000000000000000000000000000000000001000000000000001000000000000000000000'
Host	60	181	1	'00000010100001000000000000100000000000000000000000000000000000000001010000000000001001000000000000000000'
Host	60	182	1	'00000000110101000000000000100000000000000000000000000000000000000001000000000000001001000000000000000000'
Host	60	183	1	'00000000100001000200000000100000000000000000000000000100000000000000000000000000001001000000000000000000'
Host	60	184	1	'00000000100001000000001000100000000000000000000000000000000000000000000000000000001001000000000000000000'
Host	60	185	1	'00000000100001100000001000000000000000000000000000000000000000000001000000000000001001000000000000000000'
Host	60	186	1	'00000000000010000000001000000000000000000000000000000000000000000001000000000000001001010000000000000000'
Host	60	187	1	'00010000100010000000001000000000000000000000000000000000000000000001000000000000001001000000000000000000'
Host	60	188	1	'00010000100110000000001000000000000000000000000200000000000000000001000000000000001001000000000000000000'
Host	60	189	1	'01000000100110000000001000100001000000000000000200000000000000000000000000000000010000100000000000000000'
Host	60	190	1	'00000000100010000000001000000001000000000000000000000000000000000000000001000000010000000000000000000000'
Host	60	191	1	'00000000100110000000000000100001000000000000000000000000000000000000000001000000010000000000000000000000'
Host	60	192	1	'00000000100010000000001000000000000000000000000000000000000000000001000001000000010000000000000000000000'
Host	60	193	1	'00000000100110000000000000100001000000000000000200000000000000000000000000000000010000000000000000000000'
Host	60	194	1	'00000000100110000000001000100001000010000000000200000000000000000000000001000000010000000000000000000000'
Host	60	195	1	'00000000100110000000001000000001000000000000000000000000000000000001000001000000001001000000000000000000'
Host	60	196	1	'00000000100110000000001000000000000000000000000000000000000000000001000001000100010000000000000000000000'
Host	60	197	1	'00000000100110000000001000100000000000000000000200000000000000000001010001000000001001000000000000000000'
Host	60	198	1	'00000000100110000000001000100000000000000000000200000000000000000000000000000000010100000000000000000000'
Host	60	199	1	'00000000100110000000001000100000000000000000010200000000000000000000000000000000010000000000000000000000'
Host	60	200	1	'00000000100110000000001000100000000000000000000200000000000000000000001000000000110000000000000000000000'
Host	60	201	1	'00000000100110000000001000100000000000000000000000000000010000000000000000000000010000000000000000000000'
Host	60	202	1	'00000000100110100000000000100000000010000000000000000000000000000000000000000000010000000000100000000000'
Host	60	203	1	'00000000100110000000001000100000000010000000000200001000000000000010000000000000010000000000000000000000'
Host	60	204	1	'01000000100110000000000000100000000000000000000000000000000000000000000000000000010000000000000000000000'
Host	60	205	1	'01000000100110000000000000100000000010000000000000000100000000000000000000000000010000000000000000000000'
Host	60	206	1	'01000000100110000000001000100000000000000000000200000000000000000000000000000000010000000000000000010000'
Host	60	207	1	'00000000100110000000001000100000000000000000000200000000000000000000000000000000000000000000000000100000'
Host	60	208	1	'00000001100110000000001000000001000000000000000200000000000000000000000000000000010000000000000000000000'
Host	60	209	1	'00000000100110000000001000100000000000000000000200000000000000000000000000000000010000010000000000000000'
Host	60	210	1	'00000000100110000000000000100000000000000000000200000000000000000000000001000000110000000000000000000000'
Host	60	211	1	'00000000100100000000001000100000000000000000000200000000000000000000000001000000110000000000000000000000'
Host	60	212	1	'00000000100110000000001000100000000000000000000200000000000000000000000011000000010000000000000000000000'
Host	60	213	1	'00000000100110000000001000100000000000000000000200000000000000000000000001000000010000000000000100000000'
Host	60	214	1	'00000000100110000000001000100000000000000000000200000000000100000001000000000000001001000000000000000000'
Host	60	215	1	'00000000100110000000000000100000000010000000000200000000000000000000000000000000010000000000000100000000'
Host	60	216	1	'00000000100010000000000000100000000010000000000000000000000000000000000000000000010000000000000000000000'
Host	60	217	1	'00000000100110000000001000100000000010000000000000000010000000000000000000000000010000000000000000000000'
Host	60	218	1	'00000000100110000000001000000000000000000000000000000000000000000001000000000000101001000000000000000000'
Host	60	219	1	'00000000100110000000001000000000000000000000000000000000000100000001000000100000001001000000000000000000'
Host	60	220	1	'00000000100110000000000000100000001000000000000000000000000000000000000000000100010000000000000000000000'
Host	60	221	1	'00000000100000000000001000100000000000000000000000000000000000000000000000000000010000010000000000000000'
Host	60	222	1	'00000000100110000000001000100001000100000000000200000000000000000000000000000000010000000000000000000000'
Host	60	223	1	'00000000100110000000000000100000000010000000000000000000000000000001000000000000001001000000000000000000'
Host	60	224	1	'00000000100110000000000000000000000000000000000200000000000000000001000000000000001001000000000000000000'
Host	60	225	1	'00200000100110000000001000100000000000000000000200000000000000000000000000000000010000000000000000000000'
Host	60	226	1	'00000000100000000000001000100001000000000000000100000000000000000000000000000000010000000000000000000000'
Host	60	227	1	'00000000100110000000001000100000000010000000000200000000000000000000000000000000010000000000000000000000'
Host	60	228	1	'00000000100110000000000000100001000000000000000000000000000000000000000000000000010000000000000000000000'
Host	60	229	1	'00000000100110000000001000000000000000000000000000000000100000000000000000000000010000000000000000000000'
Host	60	230	1	'00000000100000000000000000100000000000000000000200000000000000000000000000000000010000000000000000000000'
Host	60	231	1	'00000000100110000000000000100000000000000000000000000000000000000001000001000000001001000000000000000000'
Host	60	232	1	'00000000100110000000001000000000000000000000000000000000000000000001000001000000001001000000000100000000'
Host	60	233	1	'00010000100110000000001000000000000000000000000200000000000000000001000001000000001001000000000000000000'
Host	60	234	1	'00000000100010000000000000100000000000000000000200000000000000000000000000000000001001000000000000000000'
Host	60	235	1	'00200000100110000000001000000000000000000000000000000000000000000001000000000000001001000100000000000000'
Host	60	236	1	'00200000100110000000001000000000000000000000000000000000000000000001000000000000010000000000000000000000'
Host	60	237	1	'00000000100110000000001000000001000000000000000000000000000000000001000000000000010000000000000000000000'
Host	60	238	1	'00000000100110000000000000000000000000000000000100000000000000000000000000000000010000000000000000000000'
Host	60	239	1	'00000000100110000000000000100001000000000000000200000000000000000000000001000000110000000000000000010000'
Host	60	240	1	'00200001100110000000001000000000000000000000000200000000000000000000000000000000010000000000000000000000'
Host	60	241	1	'00010000100110000000001000000000000000000000000200000000000000000001000001000000010000000000000000000000'
Host	60	242	1	'00000000110110000000001000100000000000000000000000000000000000000000000000000000010000000000000000000000'
Host	60	243	1	'00000000100110000000001000100001000000000000000200000000000000000000000000000000110000000000000000000000'
Host	60	244	1	'01000000100110000000001000000000000000000000000000000000000000000001000001000000001001000000000000000000'
Host	60	245	1	'01000000100110000000001000100000000000000000000200001000000000000000000001000000010000000000000000100000'
Host	60	246	1	'01000000100110000000001000100000000000000000000200000000000000000000000001000000110010000000000000000000'
Host	60	247	1	'00000000100110000000001000100000000000000000000200000000000000000000000000000000001000100000000000000000'
Host	60	248	1	'00000000100010000000001000000001000000000000000200000000000000000000000000000000010000000000000000000000'
Host	60	249	1	'00000000100110000000001000100000000000000000000200000000000000000000000000000000110000000100000000000000'
Host	60	250	1	'00000000100110000000001000100000000000000000000200000000000000000000000001000000010000010000000000000000'
Host	60	251	1	'00000000100110000000000000100000000000000000000000000000000000000000000001000000110000000000001000000000'
Host	60	252	1	'00000000100110000000001000000000000000000000000000000000000000000000000001000000110000000000010000000000'
Host	60	253	1	'00000000100110000000001000100000000000000000000200000000000000000000000000100000010000000000000000000000'
Host	60	254	1	'00000000100001100000000000100000000010000000000000000000000000000000000000000000010010000000000000000000'
Host	60	255	1	'00000000100101100000000000100000000010000000000000000000000000000001000000000000010000000000000000000000'
Host	60	256	1	'00000000100101100000001000100000000010000000000000000000000000000000000000000000010000000000000000000000'
Host	60	257	1	'00000000100101100000001000000000000000000000000000000000000000000001000000000000010000000000000000000000'
Host	60	258	1	'00000000100001000000001000100000000000000000000000000000000000100000000000000000010000000000000000000000'
Host	60	259	1	'00000000100001000000001000100000000000000000000000000000000000000000000000000000010000000010000000000000'
Host	60	260	1	'00000010100001000000000000100100000000000000000000000000000000000000000000000000010000000000000000000000'
Host	60	261	1	'00000000100001000000001000100000000000100000000000000000000000000000000000000000010000000000000000000000'
Host	60	262	1	'00000000100001000000001000100000000000000000000000000000000000000000000000000000010000000000000100000000'
Host	60	263	1	'00000010100101000000000000100000000000000000000000000000000000000000000000000000010000000000000000000010'
Host	60	264	1	'00000010100001100000001000100000000000000000000000000000000000000000000000000000010000000000000000000000'
Host	60	265	1	'00000000100101100000000000100000100010000000000000000000000000000000000000000000010000000000000000000000'
Host	60	266	1	'00200000100101100000000000100000000010000000000000000000000000000000000000000000010000000000000000000000'
Host	60	267	1	'00000000100001100000000000100000000010000000000000000000000000000000000000000001010000000000000000000000'
Host	60	268	1	'00000000110001000000000000100000000000000000000000000000000000000000000000000000010000000000000000000000'
Host	60	269	1	'00000000100101100000000000100000000010000000000000000000000000000000000000000000010000000000000000010000'
Host	60	270	1	'00000000100001100000000000100000000010000000000010000000000000000000000000000000010000000000000000000000'
Host	60	271	1	'00000000100101100000000000100000000000000000000210000000000000000000000000000000010000000000000000000000'
Host	60	272	1	'00000000100101000000001000100000000000000000000000000000000000000000000001000000010000000000000000000000'
Host	60	273	1	'00000000100001100000000000100000000010000000000000000000000000000000000000000000010000000100000000000000'
Host	60	274	1	'00000000100001100000000000100000000010000000000000000100000000000000000000000000110000000000000000000000'
Host	60	275	1	'00000000110101000000000000100000000000000000000000000000000000000000000001000100110000000000000000000000'
Host	60	276	1	'00000000110101000000000000100000000000000000000000000000000000000000000001000100010000000000000000000000'
Host	60	277	1	'00000000100001100000000000100000000000000000000200000000000000000000000001000000010000000000000000000000'
Host	60	278	1	'00000000100101100000000000100000000010000000000000000100000000000000000000000000010000000000000000000000'
Host	60	279	1	'00000000100001000000000000100000000000000000000200000000100000000000000000000000010000000000000000000000'
Host	60	280	1	'00000010110001000000000000100000000000000000000000000000000000000000000000000000010000000000000000000000'
Host	60	281	1	'00000000100001000000000000101000000000000000000000000000000000000000000000000000010000000000000000000000'
Host	60	282	1	'00010000100001100000000000100000000010000000000000000000000000000000000000000000010000000000000000000000'
Host	60	283	1	'00000000100001100000000000100000000010000000000000000000000000000000000000000000010000000000001000000000'
Host	60	284	1	'00000000100001100000000000101000000010000000000000000000000000000000000000000000010000000000000000100000'
Host	60	285	1	'00000000100101100000000000100000000010000000000000001000000000000000000000000000010000000000000000000000'
Host	60	286	1	'00000000100101000000001000100000000000000000000000000000000000000000000000000000000000000000000000000000'
Host	60	287	1	'00000000100001000000000000100000000000000000000000000000010000000000000000000000010000000000000000000000'
Host	60	288	1	'00000000100101100000000000100000000010000000000200000000000000000000000000001000010000000000000000000000'
Host	60	289	1	'00000010100001000000000000000000000000000000000000000000000000000000000000000000010000000000000000000000'
Host	60	290	1	'00000000100001000000001000000000000000000000000000000000000000000000000000000000010000000000000000000000'
Host	60	291	1	'00000000110101100000000000100000000000000000000200000000000000000000000000000000010000000000000000000000'
Host	60	292	1	'00000000100001100200000000100001000010000000000000000000000000000000000000000000010000000000000000000000'
Host	60	293	1	'00000000110001000000000000100001000000010000000000000000000000000000000000000000010000000000000000000000'
Host	60	294	1	'00000000100001000000001000100001000000000000000000000000000000000000000000000000010000000000000000000000'
Host	60	295	1	'00000010100001000000000000100000000000000000000000000000000000000001000000000000010000000000000000000000'
Host	60	296	1	'00000000100101000000000100100000000000000000000000000000000000000000000000000000010000000000000000000000'
Host	60	297	1	'00000000100001000000001000100000000000000000000000000000000000000100000000000000010000000000000000000000'
Host	60	298	1	'00000010100001000000000000100000000000000000000200000000000000000000000000000000001001000000000000000000'
Host	60	299	1	'00000010100001000000000000100001000010000000000000000000000000000000000000000000010000000000000000000000'
Host	60	300	1	'00000000100001000000000100100000000000000000000000000000000000000000000000000000010000000000000000000000'
Host	60	301	1	'00000010100101000000000000100000000000000000000000000001000000000000000000000000010000000000000000000000'
Host	60	302	1	'00000000100001100200000000100000000010000000000000000000000000000000000001000000010000000000000000000000'
Host	60	303	1	'00000000100001100000000000100000000000000000000000000000000000000000000000000000110000000000000000000000'
Host	60	304	1	'00000000110101000000000000100000000000000000000000000000000000000000000000000100110000000000000000000000'
Host	60	305	1	'00000000100001000000001000100000000000000000000000000000000000000000000000000000010000000000000000001000'
Host	60	306	1	'00000000100001000000001000100000000000000000000000000000000000000001000000000000101001000000000000000000'
Host	60	307	1	'00000000100001100000000000100000000010000000000000000000000000000001000000000000110000000000000000000000'
Host	60	308	1	'00000000100001000000001000100000000000000000000010000000000000000000000000000000110000000000000000000000'
Host	60	309	1	'00000000100101100000000000100000000010000000000000000000000000000000000000000000110000000000000000000000'
Host	60	310	1	'00000000100001100000000000100000000010000000000000000000000000000010000000000000110000000000000000000000'
Host	60	311	1	'00000000100001100200001000100000000000000000000200000000000000000000000000000000110000000000000000000000'
Host	60	312	1	'00000000100101100000000000100000000010100000000000000000000000000000000000000000010000000000000000000000'
Host	60	313	1	'00000000100001100000000000100000000010100000000000000000000000000000000000000000010000000000000000000000'
Host	60	314	1	'00000000100001000000000000100000000000000000000000000000000000000001000001000000001001000100000000000000'
Host	60	315	1	'00000000100011000000001000000000000000000000000000000000000000000001000001000000001001000000000000000000'
Host	60	316	1	'01000000100001100000001000100000000010000000000000000000000000000000000001000000010000000000000000000000'
Host	60	317	1	'00000000100101100000000000100000000000000000000000000000000000000000000000000000010000000000000000000000'
Host	60	318	1	'00000000100001000000001000000000000000000000000000000000000000000001000000000100001001000000000100000000'
Host	60	319	1	'00000010100001000000000100100000000000000000000000000000000000000000000000000000001001000000000000000000'
Host	60	320	1	'00000010100001000000000000100000000000000000000200000010000000000000000000000000010000000000000000000000'
Host	60	321	1	'00000000100001100000000000100000000010000000000000000000000000000000000000000000010000010000000000000000'
Host	60	322	1	'00000000100101100000001001100001000000000000000200000000000000000000000000000000010000000000000000000000'
Host	60	323	1	'00000000100011000000000000100000000000000000000000000000000000000000000000000000010000000000000000000000'
Host	60	324	1	'00000000100001000000000000100010000000000000000000000000000000000000000000000000010000000000000000000000'
Host	60	325	1	'00000000100001000000001000100100000000000000000200000000000000000000000000000000110000000000000000000000'
Host	60	326	1	'00000000100001000000001100100000000000000000000200000000000000000000000000000000010000000000000000000000'
Host	60	327	1	'00000000100001100000000000100000000010000000000000000000000000000000000001000000010001000000000000000000'
Host	60	328	1	'00000000100001000000001000100000000000000000001000000000000000000000000000000000010000000000000000000000'
Host	60	329	1	'00000000100001100000000000100000000000000000000000000000000000000001000000000000101001000000000000000000'
Host	60	330	1	'00000000110001000000000000100000000000000000000000000000000000000000000001000000010000000000000000000000'
Host	60	331	1	'00000010100001100000000000100000000010000000000000000000000000000000000001000000010000000000000000000000'
Host	60	332	1	'00000000100001100000000000100000000010000000000000000000000000000000000000000000010100000000000000000000'
Host	60	333	1	'00000010100001000000000000100001000000000000000000000000000000000000000001000000010000000000000000000000'
Host	60	334	1	'00000000100101100000001000100000000010000000000000000000000000000000000001000000010000000000000000000000'
Host	60	335	1	'00000000100001000000001000100000000000000000000200000000000000000000000001000000010000000000000000000000'
Host	60	336	1	'01000010100001000000001000100000000000000000000000000000000000000000000001000000010000000000000000000000'
Host	60	337	1	'00000000100001100000000000100000000000000000000200000000010000000000000000000000010000000000000000000000'
Host	60	338	1	'00000010100001000000001000100000000000000000000200000000000000000000000000000000010000000000000000000000'
Host	60	339	1	'00000000100101100000000000100000000010000000000000000000000000000000000100000000010000000000000000000000'
Host	60	340	1	'00000000100101100000000000100000000010000000000000000000000000000000000000000000001001000000000000000000'
Host	60	341	1	'00000000100001000000000000100000000000000000000000000000000000000000000100000000110000000000000000000000'
Host	60	342	1	'00000000100001000200000000100000000000000000000000000000000000000000000000000000110000000000000000000000'
Host	60	343	1	'00000000100001100000001000000000000000000000000000000000000000000001000001000000110000000000000000000000'
Host	60	344	1	'00000000100001100000000000100000000010000000000000000000000000000000000000000000101001000000000000000000'
Host	60	345	1	'00000000100010000000000000100000000000000000000200000000000000000000000000001000010000000000000000000000'
Host	60	346	1	'00010000100010000000000000100000000000000000000200000000000000000000000000000000010000000000000000000000'
Host	60	347	1	'00000010100010000000001000100000000000000000000200000000000000000000000000000000010000000000000000000000'
Host	60	348	1	'00000000100110000000000000100000000000000000000200000000000000000000000000000000010000000000100000000000'
Host	60	349	1	'00000000100010010000000000100000000000000000000200000000000000000000000000000000010000000000000000000000'
Host	60	350	1	'00000000100010000000000000100000000000000000000200000000001000000000000000000000010000000000000000000000'
Host	60	351	1	'00000000100010000000000000100000000000000000000200000000000000000000000000000000010000000000000000100000'
Host	60	352	1	'00000000100110000000000000100000000000000000000200000000000000000000000000000000010000000000010000000000'
Host	60	353	1	'00000000100010000000000000100000000000000000000200000000100000000000000010000000010000000000000000000000'
Host	60	354	1	'00000000100010000000000000100000000000000000000000000000000000000000000000000000010000000000000000000000'
Host	60	355	1	'00000000100001000000000000100000000000000000000200000000000000000000000001000000010000000000000000000000'
Host	60	356	1	'00000010100001000000000000100000000000000000000200000000000000000000000000000100010000000000000000000000'
Host	60	357	1	'00000000100001100000001000100000000010000000000000000000000000000000000000000000010000000000000000000000'
Host	60	358	1	'00000000100101100000000000100001000010000000000200000000000000000000000000000000010000010000000000000000'
Host	60	359	1	'00000000100110000000001000000000000010000000000000000000000000000000000001000000010000000000000000000000'
Host	60	360	1	'00000000100110000000001000100000000000000000000200000000000000000000000001000010010000000000000000000000'
Host	60	361	1	'00200001100110000000001000000000000000000000000000000000000000000001000001000100001001000000000000000000'
Host	60	362	1	'00000000100110000000001000000000000000000000000000000000000000000001000000000000001001010000000000000000'
Host	60	363	1	'00000000100010000000001000000001000000000000000200000000000000000001000000000000001001000000000000000000'
Host	60	364	1	'00000000100110000000001000100000000000000000000200000000000100000000000000000000010000000000000000000000'
Host	60	365	1	'00000000100110000000000000000000000000000000000100000000000000000001000000000000001001000000000000000000'
Host	60	366	1	'00000000100001000000000000100000000000100000000000000000000000000000000000000000110000000000000000000000'
Host	60	367	1	'00000000100101100000000000100001000000000000000200000000000000000000000000000000110000000000000000100000'
Host	60	368	1	'00000000100001000000000000100001000000000000000000000000000000000000000000000000110000000000000000000000'
Host	60	369	1	'00000010100001000000000000100001000000000000000000000000000000000000000001000000110000000000000000000000'
Host	60	370	1	'00000000100001000000001000100000000010000000000000000000000000000000000001000000110000000000000000000000'
Host	60	371	1	'01000000110001000000000000100001000000000000000000000000000000000000000000000000010000000000000000000000'
Host	60	372	1	'00000010100001000000000000100000000000000000000000000000000000000000000001000000110000000000000000000000'
Host	60	373	1	'00000000100110000000001000000000000000000000000200000000000000000000000000000000110000000000000000000000'
Host	60	374	1	'00000000100010000000001000000001000000000000000000000000000000000001000000000000001001000000000000000000'
Host	60	375	1	'00000000100101100000000000100000000010000000000000000000000000000000000000000000000000000000000000000000'
Host	60	376	1	'00000010100001000000000000000000000000000000000000000000000000000001000000000000001001000000000000000000'
Host	60	377	1	'00000000100001100000001000100000000000000000000000000000000000000000000000000000010000000000000000000000'
Host	60	378	1	'00000000100110000000000000100000000000000000000200000000000000000010000000000000010000000000000000000000'
Host	60	379	1	'00000000110101000000000000100000000010000000000000000000000000000000000000000000010000000000000000000000'
Host	60	380	1	'00000000100010000000001000000000000000000000000200000010000000000000000001000000010000000000000000000000'
Host	60	381	1	'00000000101001000000000000100000000000000000000200000000000000000000000000000000010000000000000000000000'
Host	60	382	1	'00000000100010000000000000100001000000000000000200000000000000000000000000000000110000000000000000000000'
Host	60	383	1	'00000000100001100000000000100000000010000000001000000000000000000000000000000000010000000000000000000000'
Host	60	384	1	'00000000100001100000000000100000000010000000000000000000000000000000000000000000010000000000100000000000'
Host	60	385	1	'00000000100011000000001000100000000000000000000200000000000000000000000000000000010000000000000000000000'
Host	60	386	1	'01000000100001100000000000100000000000000000000200000000000000000001010000000000001001000000000000000000'
Host	60	387	1	'00000000100001100000000000100001000010000000000000000000000000000000000000000000110000000000000000000000'
Host	60	388	1	'00000000100110000000001000100001000000000000000200000000000000000001000000000000001001000000000000000000'
Host	60	389	1	'00000000100110000000001000100000000000000000000200000000000000000000001000000000010000000000000000000000'
Host	60	390	1	'00000000100010000000001000100000000000000000000200000000000000000000000000000000110000000000000000000000'
Host	60	391	1	'00210001100110000000001000100000000000000000000200000000000000000000000010000000010000000000000000000000'
Host	60	392	1	'00000000100110000000001000100000000010000000000200000000000000000000000000000000010000100000100000000000'
Host	60	393	1	'00000000100010000000001000000001000000000000000000000000000000000001000001000000001001000000000000000000'
Host	60	394	1	'00000000100110100000001000100000000000000000000000000000000000000000000001000000010000000000000000000000'
Host	60	395	1	'00000000100000000000001000100000000000000000000000000000000000000000000001000000010000000000000000000000'
Host	60	396	1	'00200001100010000000001000000000000000100000000000000000000000000000000001000000010000000000000000000000'
Host	60	397	1	'00000010100001100000000000100000000000000000000000000000000000000001000000000000010001000000000000000000'
Host	60	398	1	'00000000100001100000000000101000000010000000000000000000000000000000000001000000010000000000000000100000'
Host	60	399	1	'00000000100000100000000000100000000010000000000000000000000000000000000001000000000001000000000000000000'
Host	60	400	1	'01000010100001000000001000100000000000000000000200000000000000000000000000000000010000000000000000000000'
Host	60	401	1	'00000000100001000000001000100000000000000000000200000000000000000000000000000000110000000000000000000000'
Host	60	402	1	'00000000100110000000001000100000000010000000000000000000000000000000000000000000110000000000000000000000'
Host	60	403	1	'00000010100001000200000100100000000000000000000000000000000000000000000001000000110000000000000000000000'
Host	60	404	1	'01000000100110000000001100100000000000000000000200000000000000000000000001000000010000000000000000000000'
Host	60	405	1	'00000000100110000000001000100000000000100000000200000000000000000000000000000000110000000000000000000000'
Host	60	406	1	'00200001100110000000001000000000000000000000000000000000000000000000000000000000010000000000000000000000'
Host	60	407	1	'01200000100110000100001000100000000000000000000000000000000000000001000001000000001000000000000000000000'
Host	60	408	1	'00000000100010000000001000000001000000000000000000000000000000000000000000000000010000000000000000000000'
Host	60	409	1	'00000010100001100200000000100000000010000000000000000000000000000000000000000000010000000000000000000000'
Host	60	410	1	'00000010100000000000000000100000000000000000000200000000000000000000000000000000010000000000000000000000'
Host	60	411	1	'00000010100000000000000000100000000000000000000200000000000000000000000001000000010000000000000000000000'
Host	60	412	1	'00000000110001100000001000100001000000000000000000000000000000000000000000000000010000000000000000000000'
Host	60	413	1	'00000000100101000000000000000000000000000000000200000000000000000000000000000000010000000000000000000000'
Host	60	414	1	'00000000100101000000000000000000000010000000000000000000000000000000000000000000010000000000000000000000'
Host	60	415	1	'00000000100110000000001000000000000010000000000000000000000000000000000000001000010000000000000000000000'
Host	60	416	1	'01000000100110000000001000100000000000000000000200000000000000000000000000000000110000000000000000000000'
Host	60	417	1	'00200000100110000000001000000000000000000000000000000000000000000001000000000000101001000000000000000000'
Host	60	418	1	'00000000110110000000001000100000000000000000000000000000000000000001000000000000010001000000000000000000'
Host	60	419	1	'00000000100101100000000000100001000010000000000000000000010000000000000001000000010000000000000000000000'
Host	60	420	1	'00000000100101100000000000100001000010000000000000000000000000000000000001000000010000000000000000000000'
Host	60	421	1	'00000000100001000000001000100001000000000000000000000000000000000000000001000000110000000000000000000000'
Host	60	422	1	'00000000100001000000001000100000000000100000000000000000000000000001000001000000101001000000000000000000'
Host	60	423	1	'00000000100000000000001000100000000000000000000000000000000000000001000000000000010000000000000000000000'
Host	60	424	1	'00000000100001000000001000100000000010000000000200000000000000000000000000000000010000000000000000000000'
Host	60	425	1	'00000010100001000000001000100000000000000000000200000000000000000000000001000000110000000000000000000000'
Host	60	426	1	'00010000100001000000000000100000000000000000000000000000000000000000000001000000010000000000000000000000'
Host	60	427	1	'00000000100001000000000000100000000000000000000000000000000000000000000001000000010000000000000000000000'
Host	60	428	1	'00000000100000000000001000100000000010000000000200000000000000000000000000000000001001000000000000000000'
Host	60	429	1	'00000000100001000000001100100000000010000000000000000000000000000000000000000000010000000000000000000000'
Host	60	430	1	'00000000100110000000001000100010000010000000000000000000000000000000000000000000010000000000000000000000'
Host	60	431	1	'00100000100000000000001000100000000000000000000000000000000000000000000001000000010000000000000000000000'
Host	60	432	1	'00100000100010000000001000100000000000000000000200000000000000000000000000000000010000000000000000000000'
Host	60	433	1	'00100000100110000000001000100000000000000000000200000000000000000000000000000000010000000000000000000000'
Host	60	434	1	'00000000100110000100001000100000000000000000000200000000000000000000000000000000010000000000000000000000'
Host	60	435	1	'00000000100101100000000000100000000000000000000000000000000100000001000000000000001001000000000000000000'
Host	60	436	1	'01000000100001000000000000100000000000000000000000000000000000000000000001000000010000000000000000000000'
Host	60	437	1	'00100000100001100000000000100000000010000000000000000000000000000000000001000000010000000000000000000000'
Host	60	438	1	'00100000100010000000001000100000000000000000000000000000000000000000000001000000010000000000000000000000'
Host	60	439	1	'00000000110001100000000000100000000000000000000200000000000000000000000000000000010000000000000000000000'
Host	60	440	1	'00000000100001100000000000100100000010000000000000000000000000000000000000000000010000000000000000000000'
Host	60	441	1	'00000000100000000000001000000000000000000000000200000000000000000001000001000000010000000000000000000000'
Host	60	442	1	'01010000100110000000000000100000000000000000000200000000000000000000000000000000010000000000000000000000'
Host	60	443	1	'00000001100110000000000000100000000000000000000200000000000000000000000000000000010000000000000000000000'
Host	60	444	1	'00000000100110000000001000100000000000000000000200000000000000000000000001000000011001000000000000000000'
Host	60	445	1	'00000000100010000000001000000000000000000000000200000000000000000000000010000000010000000000000000000000'
Host	60	446	1	'01000000100110000000001000100000000000000000000200000000000000000000000001000000010000000000000000000000'
Host	60	447	1	'00000000100110000000001000100000000000200000000200000000000000000000000000000000010000000000000000000000'
Host	60	448	1	'00000000100110000000001000100000000000000000000200000000000000000000000001000000010000000000000000100000'
Host	60	449	1	'00000000100101100000000000100001000000000000000000000000000000000000000000000000010000000000000000000000'
Host	60	450	1	'00000000100101100000000000100001000010000000000000000000001000000000000000000000010000000000000000000000'
Host	60	451	1	'01000000100010000000000000100000000000000000000100000000000000000001000000000000001001000000000000000000'
Host	60	452	1	'00100000100001000000000000100001000000000000000000000000000000000000000000000000010000000000000000000000'
Host	60	453	1	'00100010100001000000000000100000000000000100000000000000000000000000000000000000010000000000000000000000'
Host	60	454	1	'00000000100011100000000000100000000010000000000000000000000000000000000000000000010000000000000000000000'
Host	60	455	1	'00200000100110000000001000000000000000000000000000000000000000000000000000000000010001000000000000000000'
Host	60	456	1	'00100000100110000000001000100000000000000000000200000000000000000000000001000000010000000000000000000000'
Host	60	457	1	'00000000100110000000001000100000000000000000000010000000000100000000000001000000010000000000000000000000'
Host	60	458	1	'00000000100100000000001000100000000010000000000000000000000000000000000000000000010000000000000000000000'
Host	60	459	1	'00100000100000110000001000100000000000000000000000000000000000000000000000000000010000000000000000000000'
Host	60	460	1	'00000000100001100000000000100000000000000000001200000000000000000000000000000000010000000000000000000000'
Host	60	461	1	'00000000100110000000000000100001000000000000000200000000000000000000000000000000000000000000000000000000'
Host	60	462	1	'00000000100110000000000000100000000000000000000200000000000010000000000000000000010000000000000000000000'
Host	60	463	1	'00000000100110000000001000000000000000000000000000000000000000000001000001000000001001000000000000000000'
Host	60	464	1	'00000000100110000000001001100000000000000000000200000000000000000000000000000000010000000000000000000000'
Host	60	465	1	'00000000100010000000011000100000000000000000000200000000000000000000000000000000010000000000000000000000'
Host	60	466	1	'00000000100110000001001000100000000000000000000000000000000000000000000000000000010000000000000000000000'
Host	60	467	1	'00000000100110000000001000000000000000000000000100000000000000000001000001000000001001000000000000000000'
Host	60	468	1	'00100000100110000001001000100000000000000000000200000000000000000000000000000000010000000000000100000000'
Host	60	469	1	'00200001100110000000001000000000000000000000000000000000000000000001000000000001001001000000000000000000'
Host	60	470	1	'01000000100001000000000000101000000000000000000000000000000000000000000001000000010000000000000000000000'
Host	60	471	1	'00000000100110000000001000100000000000000000000200000110000000000000000001000000010000000000000000000000'
Host	60	472	1	'00000010100001000001000000100000000000000000000000000000000000000000000001000000010000000000000000000000'
Host	60	473	1	'00200000100110000000001000000000000000000000000000000000000000000000000001000000010000000000000000000000'
Host	60	474	1	'00000000100110000000001000100000000000000000000200000000000000000001000001000000001000000000000000000000'
Host	60	475	1	'00110000100110000000001000100000000000000000000200000000000000000000000001000000000000000000000000000000'
Host	60	476	1	'00000000100110000000011000100000000000000000000200000000000000000000000000000000010000000000000000000000'
Host	60	477	1	'00010000100110000000000000100000000000000000000200000000000000000000000001000000010000000000000000000000'
Host	65	1	327	'00000010100001000000000000100000000000000000000200000000000000000000000000000000010000000000000000000000'
Host	65	2	302	'00000000100110000000001000100000000000000000000200000000000000000000000000000000010000000000000000000000'
Host	65	3	242	'00000000100101100000000000100000000010000000000000000000000000000000000000000000010000000000000000000000'
Host	65	4	210	'00000010100001000000000000100000000000000000000000000000000000000000000000000000010000000000000000000000'
Host	65	5	112	'00000000100001100000000000100000000010000000000000000000000000000000000000000000010000000000000000000000'
Host	65	6	92	'00000000100001000000001000100000000000000000000000000000000000000000000000000000010000000000000000000000'
Host	65	7	54	'00000010100001100000000000100000000010000000000000000000000000000000000000000000010000000000000000000000'
Host	65	8	43	'00000010100001000000000000100000000000000000000200000000000000000000000001000000010000000000000000000000'
Host	65	9	40	'00000000100110000000001000100000000000000000000200000000000000000000000001000000010000000000000000000000'
Host	65	10	33	'00000010100001000000001000100000000000000000000000000000000000000000000000000000010000000000000000000000'
Host	65	11	31	'00000000100110000000001000100000000000000000000200000000000000000000000000000000110000000000000000000000'
Host	65	12	30	'00000010100001000000000000100001000000000000000200000000000000000000000000000000010000000000000000000000'
Host	65	13	29	'00000010100001000000000000100000000000000000000000000000000000000000000001000000010000000000000000000000'
Host	65	14	24	'00000000100110000000001000100001000000000000000200000000000000000000000000000000010000000000000000000000'
Host	65	15	23	'00000010100101100000000000100000000010000000000000000000000000000000000000000000010000000000000000000000'
Host	65	16	23	'00000000100101100000000000100001000010000000000000000000000000000000000000000000010000000000000000000000'
Host	65	17	21	'00000010100001000000000000100000000010000000000000000000000000000000000000000000010000000000000000000000'
Host	65	18	21	'00000000100101100000000000100000000010000000000000000000000000000000000001000000010000000000000000000000'
Host	65	19	18	'00000000100001000000000000100000000000000000000000000000000000000000000000000000010000000000000000000000'
Host	65	20	17	'00000000100110000000000000100000000000000000000200000000000000000000000000000000010000000000000000000000'
Host	65	21	16	'00000000100001000000001000100000000000100000000000000000000000000000000000000000010000000000000000000000'
Host	65	22	15	'00000000100101100000000000100000000010000000000000000000000000000000000000000000110000000000000000000000'
Host	65	23	15	'00000010100001000000000000100000000000000000000000000000000000000000000000000000110000000000000000000000'
Host	65	24	14	'00000010100101000000000000100000000000000000000000000000000000000000000000000000010000000000000000000000'
Host	65	25	13	'00000010100001000000000000100001000000000000000000000000000000000000000000000000010000000000000000000000'
Host	65	26	12	'00000000100001100000001000100000000010000000000000000000000000000000000000000000010000000000000000000000'
Host	65	27	12	'00000000100101000000001000100000000000000000000000000000000000000000000000000000010000000000000000000000'
Host	65	28	11	'00000000100110000000001000100000000000000000000200000000000000000000000001000000110000000000000000000000'
Host	65	29	11	'00000000100001100000000000100000000010000000000000000000000000000000000001000000010000000000000000000000'
Host	65	30	10	'00000000100110000000001000100000000000100000000200000000000000000000000000000000010000000000000000000000'
Host	65	31	10	'00000000100101000000000000100000000000000000000000000000000000000000000000000000010000000000000000000000'
Host	65	32	10	'00000000100101100000001000100000000010000000000000000000000000000000000000000000010000000000000000000000'
Host	65	33	10	'00000000100101100000000000100000000000000000000200000000000000000000000000000000010000000000000000000000'
Host	65	34	10	'00000000100001000000000000100000000000000000000200000000000000000000000000000000010000000000000000000000'
Host	65	35	10	'00000000110101000000000000100000000000000000000000000000000000000000000000000100010000000000000000000000'
Host	65	36	9	'00000000100110000000001000100000000000000000000000000000000000000000000000000000010000000000000000000000'
Host	65	37	9	'00000000100110000000001000000000000000000000000000000000000000000001000000000000001001000000000000000000'
Host	65	38	9	'00000010100001100000000000100000000000000000000200000000000000000000000000000000010000000000000000000000'
Host	65	39	9	'00000010100001000000000000100000000000100000000000000000000000000000000000000000010000000000000000000000'
Host	65	40	9	'00000010100001000000001000100000000000000000000200000000000000000000000000000000010000000000000000000000'
Host	65	41	9	'00000000100001100000000000100000000010000000000000000000000000000000000000000000110000000000000000000000'
Host	65	42	8	'00000000100110000000000000100000000000000000000000000000000000000000000000000000010000000000000000000000'
Host	65	43	8	'01000000100110000000001000100000000000000000000200000000000000000000000000000000010000000000000000000000'
Host	65	44	8	'00200001100110000000001000000000000000000000000000000000000000000001000000000000001001000000000000000000'
Host	65	45	8	'00000000100101100000000000100000000000000000000000000000000000000000000000000000010000000000000000000000'
Host	65	46	8	'00000010100001100000000100100000000010000000000000000000000000000000000000000000010000000000000000000000'
Host	65	47	8	'00000000100001100000000000100000000010000000000200000000000000000000000000000000010000000000000000000000'
Host	65	48	8	'00000000100001000000001000100000000000000000000000000000000000000000000001000000010000000000000000000000'
Host	65	49	8	'00000000100101100000000000100001000010000000000000000000000000000000000001000000010000000000000000000000'
Host	65	50	8	'00000010100001000000000000100000000000000000000200000000000000000000000000000000110000000000000000000000'
Host	65	51	7	'00000000100001000000001000100001000000000000000000000000000000000000000000000000010000000000000000000000'
Host	65	52	7	'00000000100001100000000000100000000000000000000000000000000000000000000000000000010000000000000000000000'
Host	65	53	7	'00000010100101000000000000100000000000000000000200000000000000000000000000000000010000000000000000000000'
Host	65	54	7	'00000010100001100000000000100000000000000000000000000000000000000000000000000000010000000000000000000000'
Host	65	55	7	'00000000100001000000000000100000000010000000000000000000000000000000000000000000010000000000000000000000'
Host	65	56	7	'01000010100001000000000000100000000000000000000000000000000000000000000000000000010000000000000000000000'
Host	65	57	7	'00000010100001000000000000100000000000000000000000000000000000000000000001000000110000000000000000000000'
Host	65	58	7	'01000010100001000000000000100000000000000000000200000000000000000000000000000000010000000000000000000000'
Host	65	59	7	'00000010100001000000000000100001000000000000000200000000000000000000000001000000010000000000000000000000'
Host	65	60	6	'00000000100110010000001000100000000000000000000200000000000000000000000000000000010000000000000000000000'
Host	65	61	6	'00000000100110000000001000100000000000000000000200000000000000000000000000000000010000000000000000100000'
Host	65	62	6	'00000000100110000000001000100001000000000000000200000000000000000000000001000000110000000000000000000000'
Host	65	63	6	'00000010100001000000001000100001000000000000000000000000000000000000000000000000010000000000000000000000'
Host	65	64	6	'00000010100001100000001000100000000010000000000000000000000000000000000000000000010000000000000000000000'
Host	65	65	6	'00000000100101100000000000100000000010000000000200000000000000000000000000000000010000000000000000000000'
Host	65	66	6	'00000000110101100000000000100000000010000000000000000000000000000000000000000000010000000000000000000000'
Host	65	67	6	'00000010100001000000000000100000000000000100000000000000000000000000000000000000010000000000000000000000'
Host	65	68	6	'00000010100001000200000000100000000000000000000000000000000000000000000000000000010000000000000000000000'
Host	65	69	6	'00000010100001000000000000100000000010000000000000000000000000000000000000000000110000000000000000000000'
Host	65	70	6	'00000000100101100000000000100000000010000000000000000000000000000000000001000000110000000000000000000000'
Host	65	71	6	'00000010100001100000000000100000000010000000000000000000000000000000000001000000010000000000000000000000'
Host	65	72	6	'00000010100001100000000000100000000010000000000000000000000000000000000000000000110000000000000000000000'
Host	65	73	6	'00000000100001000000001000100000000000000000000200000000000000000000000000000000010000000000000000000000'
Host	65	74	6	'00000010100001000000000000100000000010000000000200000000000000000000000000000000010000000000000000000000'
Host	65	75	6	'01000010100001000000000000100000000000000000000200000000000000000000000001000000010000000000000000000000'
Host	65	76	5	'00000000100110000000001000100000000010000000000000000000000000000000000000000000010000000000000000000000'
Host	65	77	5	'00000000100010000000001000100000000000000000000200000000000000000000000000000000010000000000000000000000'
Host	65	78	5	'00000000100110000000001000100001000000000000000200000000000000000000000001000000010000000000000000000000'
Host	65	79	5	'00000000100110000000001000100001000000000000000200000000000000000000000000000000110000000000000000000000'
Host	65	80	5	'00000000100001100000000000100001000010000000000000000000000000000000000000000000010000000000000000000000'
Host	65	81	5	'00000010100001100000000000100001000010000000000000000000000000000000000000000000010000000000000000000000'
Host	65	82	5	'00000000100001000000001000100000000000000000000000000000000000000000000000000000110000000000000000000000'
Host	65	83	5	'00000010100001000000001000100000000000000000000000000000000000000000000001000000010000000000000000000000'
Host	65	84	5	'00000000100001000000001000100000000000000000000000000000000000000000000001000000110000000000000000000000'
Host	65	85	4	'00000000100110000000001000100000000000200000000200000000000000000000000000000000010000000000000000000000'
Host	65	86	4	'00000000100110000000001000000000000000000000000200000000000000000000000000000000010000000000000000000000'
Host	65	87	4	'00000000100000000000001000100000000000000000000200000000000000000000000000000000010000000000000000000000'
Host	65	88	4	'00000000100110000000001000000000000000000000000100000000000000000001000000000000001001000000000000000000'
Host	65	89	4	'01000000100110000000001000100000000000000000000200000000000000000000000001000000010000000000000000000000'
Host	65	90	4	'00000000100101100000000100100000000010000000000000000000000000000000000000000000010000000000000000000000'
Host	65	91	4	'00000000100101100000001000100000000000000000000200000000000000000000000000000000010000000000000000000000'
Host	65	92	4	'00000010100001000000000100100000000000000000000000000000000000000000000000000000010000000000000000000000'
Host	65	93	4	'00000010100001000000000000100000000000000000000000000000000000000000000000001000010000000000000000000000'
Host	65	94	4	'00000010100101000000001000100000000000000000000000000000000000000000000000000000010000000000000000000000'
Host	65	95	4	'00000000100101100000000000100000000010100000000000000000000000000000000000000000010000000000000000000000'
Host	65	96	4	'00000010100001000000001000100000000000000000000000000000000000000000000000000000110000000000000000000000'
Host	65	97	4	'00000000110101000000001000100000000000000000000000000000000000000000000000000100010000000000000000000000'
Host	65	98	4	'00000000100001100000000000100001000010000000000000000000000000000000000001000000010000000000000000000000'
Host	65	99	4	'00000010100001000000000000100001000000000000000200000000000000000000000000000000110000000000000000000000'
Host	65	100	3	'00000000100110000000000000100000000000000000000200000000000000000000000000000000010000000100000000000000'
Host	65	101	3	'00000000100110000000000000100000000010000000000000000000000000000000000000000000010000000000000000000000'
Host	65	102	3	'00000000100110000000001000100000000000000000000200000000100000000000000000000000010000000000000000000000'
Host	65	103	3	'00000000100110000000001000100000010000000000000200000000000000000000000000000000010000000000000000000000'
Host	65	104	3	'00000000100110000000001000100000000000000000000200000000000000000000000010000000010000000000000000000000'
Host	65	105	3	'00000000100000000000001000100000000000000000000000000000000000000000000000000000010000000000000000000000'
Host	65	106	3	'00000000100110100000001000100000000000000000000200000000000000000000000000000000010000000000000000000000'
Host	65	107	3	'00000000110101000000000000100000000000000000000000000000000000000000000000000000010000000000000000000000'
Host	65	108	3	'00000000100110000000001000000000000000000000000200000000000000000001000000000000001001000000000000000000'
Host	65	109	3	'00000000100110000000000000100000000000000000000200000000000000000000000000000000110000000000000000000000'
Host	65	110	3	'00010000100110000000001000100000000000000000000200000000000000000000000000000000010000000000000000000000'
Host	65	111	3	'00000010100000000000000000100000000000000000000200000000000000000000000000000000010000000000000000000000'
Host	65	112	3	'00000000100101100200000000100000000010000000000000000000000000000000000000000000010000000000000000000000'
Host	65	113	3	'00000000100001100000000000100000000010000000000000000000000000000000001000000000010000000000000000000000'
Host	65	114	3	'00000010100001000000000010100000000000000000000000000000000000000000000000000000010000000000000000000000'
Host	65	115	3	'00000000100001100200000000100000000010000000000000000000000000000000000000000000010000000000000000000000'
Host	65	116	3	'00000000100101100000000000100000000010000000000000000000000000000000000000000000010000000000000100000000'
Host	65	117	3	'00000000100101100000000000100001000010000000000000000000000000000000000001000000110000000000000000000000'
Host	65	118	3	'00000010100101100000000000100000000010000000000000000000000000000000000001000000010000000000000000000000'
Host	65	119	3	'00000000100001000000001000100000000010000000000000000000000000000000000001000000010000000000000000000000'
Host	65	120	3	'01000000100001000000001000100000000000000000000000000000000000000000000000000000010000000000000000000000'
Host	65	121	3	'01000000100101100000000000100000000010000000000000000000000000000000000000000000010000000000000000000000'
Host	65	122	3	'01000000100001100000000000100000000010000000000000000000000000000000000000000000010000000000000000000000'
Host	65	123	3	'00000000100111000000000000100000000000000000000200000000000000000000000000000000010000000000000000000000'
Host	65	124	3	'00000000100101100000000000100000000010000100000000000000000000000000000000000000010000000000000000000000'
Host	65	125	3	'00000000100001100000000000100000000010000100000000000000000000000000000000000000010000000000000000000000'
Host	65	126	3	'00000000100001100000000000100000000010100000000000000000000000000000000000000000010000000000000000000000'
Host	65	127	3	'00000000100101000000001000100000000000000000000000000000000000000000000001000000010000000000000000000000'
Host	65	128	3	'00000010100001000000000000100000000010000000000000000000000000000000000001000000010000000000000000000000'
Host	65	129	3	'00000000100001000000001000100001000000000000000000000000000000000000000001000000010000000000000000000000'
Host	65	130	3	'00000010100001100000000000100000000010000000000000000000000000000000000001000000110000000000000000000000'
Host	65	131	3	'00000000100001000000000000100000000000000000000000000000000000000000000000000000110000000000000000000000'
Host	65	132	3	'00000000100001100000000000100000000010000000000000000000000000000000000001000000110000000000000000000000'
Host	65	133	3	'00000010100001000000000000100000000000000000000200000000000000000000000001000000110000000000000000000000'
Host	65	134	3	'00000010100001000000000100100000000000000000000200000000000000000000000000000000010000000000000000000000'
Host	65	135	2	'00000001100110000000001000100000000000000000000200000000000000000000000000000000010000000000000000000000'
Host	65	136	2	'00000001100110000000000000100000000000000000000200000000000000000000000000000000010010000000000000000000'
Host	65	137	2	'00000001100110000000001000000000000000000000000000000000000000000000000000000000010000000000000000000000'
Host	65	138	2	'00000000100110000000001000110000000000000000000200000000000000000000000000000000010000000000000000000000'
Host	65	139	2	'00000000100110000000001000100000000000000000000200000000000000000000000000001000010000000000000000000000'
Host	65	140	2	'00000000100110000000001000100000000000000000000200000000000000000000000000000000010000000000000100000000'
Host	65	141	2	'00000000100110000000001000100000000000000000000200000000000000000000000000000000010000000000100000000000'
Host	65	142	2	'00010000100100000000001000100000000000000000000200000000000000000000000000000000010000000000000000000000'
Host	65	143	2	'00010000100110000000001000100001000000000000000200000000000000000000000000000000010000000000000000000000'
Host	65	144	2	'00000000100110000000001000100001000000100000000200000000000000000000000000000000010000000000000000000000'
Host	65	145	2	'00000000100100000000001000100000000000000000000200000000000000000000000000000000010000000000000000000000'
Host	65	146	2	'00010000100110000000000000100000000000000000000200000000000000000000000000000000010000000000000000000000'
Host	65	147	2	'01000000100110000000000000100000000000000000000200000000000000000000000000000000010000000000000000000000'
Host	65	148	2	'00200001100110000000001000000000000000000000000000000000000000000001000000000100001001000000000000000000'
Host	65	149	2	'00000000100110000000001000100000000000000000000200000000000000000000000001000000010000000000000000100000'
Host	65	150	2	'00000000100110000000001000100000000010000000000200000000000000000000000000000000010000000000000000000000'
Host	65	151	2	'00000000100110000000001000100001000000000000000200000000000000000000000000000000010000000000000100000000'
Host	65	152	2	'00000000100110000000001000100000000000000000000200000000000000000000000001000000010000100000000000000000'
Host	65	153	2	'00000000100110000000001000100000000000000000000200000000000100000000000000000000010000000000000000000000'
Host	65	154	2	'00200001100110000000001000000001000000000000000000000000000000000001000000000000001001000000000000000000'
Host	65	155	2	'00010000100110000000001000000000000000000000000200000000000000000001000000000000001001000000000000000000'
Host	65	156	2	'00000010100001000000000000100000000000000000000000000000000000000010000000000000010000000000000000000000'
Host	65	157	2	'00000010100101100000001000100000000010000000000000000000000000000000000000000000010000000000000000000000'
Host	65	158	2	'00000010100001100000000000100000010010000000000000000000000000000000000000000000010000000000000000000000'
Host	65	159	2	'00000010100101100000000100100000000010000000000000000000000000000000000000000000010000000000000000000000'
Host	65	160	2	'00010010100001100000000100100000000010000000000000000000000000000000000000000000010000000000000000000000'
Host	65	161	2	'00000010100001100000000000100000000010000000000200000000000000000000000000000000010000000000000000000000'
Host	65	162	2	'00000000100101100000000000100000000010000000000000000000000000000000000010000000010000000000000000000000'
Host	65	163	2	'00000000100001100000000000100000000010000000000000000000000000000000000000001000010000000000000000000000'
Host	65	164	2	'00000000100101100000001000100000000010000000000000000000000000000000000000000000010000000000100000000000'
Host	65	165	2	'00000000100001100000000000100000000010000000000000000000000000000000000000000010010000000000000000000000'
Host	65	166	2	'00000000100101100200000000100000000010100000000000000000000000000000000000000000010000000000000000000000'
Host	65	167	2	'00000000100001000000000100100000000000000000000000000000000000000000000000000000010000000000000000000000'
Host	65	168	2	'00000010110001000000000000100000000000000000000000000000000000000000000000000000010000000000000000000000'
Host	65	169	2	'00000010100001000000000000100000000000000000000200000000000000000000000000000000010000010000000000000000'
Host	65	170	2	'00000010100001000000000000100000000000000000000000000000000000000000000000000000010000000000000000100000'
Host	65	171	2	'00000000100101100000000000100000000000000000000000000000000000000000000000000100010000000000000000000000'
Host	65	172	2	'00000000100001000000001000100000000000000000000000000000000000000000000000000000010000000000010000000000'
Host	65	173	2	'00000000100001000001001000100000000000000000000000000000000000000000000000000000010000000000000000000000'
Host	65	174	2	'00000000100001000000001000100000000000000000000000000000000000000000000000000000010000010000000000000000'
Host	65	175	2	'00000000100101100000000000100000000010000000000000000000100000000000000000000000010000000000000000000000'
Host	65	176	2	'00000000100001100000000100100000000010000000000000000000000000000000000000000000010000000000000000000000'
Host	65	177	2	'00000000100001100000000000100000000010000000000000000000000000000000000000000001010000000000000000000000'
Host	65	178	2	'00000000100101100000000000100000000000000000000200000000000000000000000000000000110000000000000000000000'
Host	65	179	2	'00000010100001000000001000100000000000000000000000000000000000000000000001000000110000000000000000000000'
Host	65	180	2	'00000000100101100000000001100000000010000000000000000000000000000000000001000000010000000000000000000000'
Host	65	181	2	'00000000100101100000001000100000000010000000000000000000000000000000000001000000010000000000000000000000'
Host	65	182	2	'00000010100001100200000000100000000010000000000000000000000000000000000000000000010000000000000000000000'
Host	65	183	2	'00000000100101100000000000100000000010000000000000000000000000000000000000000000010000000000100000000000'
Host	65	184	2	'01000010100101000000000000100000000000000000000000000000000000000000000000000000010000000000000000000000'
Host	65	185	2	'00000010100101000000000000100001000000000000000000000000000000000000000000000000010000000000000000000000'
Host	65	186	2	'00000000100101100000000000100000000010000000000000000000000000000000000000000000010000000010000000000000'
Host	65	187	2	'00000000100101000000000000100000000010000000000000000000000000000000000000000000010000000000000000000000'
Host	65	188	2	'00000000100001000000001000100000000000100000000000000000000000000000000010000000010000000000000000000000'
Host	65	189	2	'00000000110001000000000000100000000000000000000000000000000000000000000000000000010000000000000000000000'
Host	65	190	2	'00000010100101100000000000100000000010000000000000000000000000000000000001000000110000000000000000000000'
Host	65	191	2	'00000010100001000000000000100001000000000000000000000000000000000000000001000000110000000000000000000000'
Host	65	192	2	'00000000100001100000000000100001000010000000000000000000000000000000000000000000110000000000000000000000'
Host	65	193	2	'00000000100101100200000000100000000010000000000000000000000000000000000000000000110000000000000000000000'
Host	65	194	2	'00000010100001000000000000100001000000000000000000000000000000000000000001000000010000000000000000000000'
Host	65	195	2	'01000010100001000000000000100000000000000000000000000000000000000000000001000000010000000000000000000000'
Host	65	196	2	'00000010100001000000000000100000000010000000000200000000000000000000000001000000010000000000000000000000'
Host	65	197	2	'00000000100001100000001000100000000010000000000000000000000000000000000001000000010000000000000000000000'
Host	65	198	2	'00000000100001100000000000100001000010000000000000000000000000000000000001000000110000000000000000000000'
Host	65	199	2	'00000010100001100000000100100001000010000000000000000000000000000000000000000000010000000000000000000000'
Host	65	200	2	'01000010100001100000000000100000000010000000000000000000000000000000000000000000110000000000000000000000'
Host	65	201	2	'00000010100001100000000100100000000010000000000000000000000000000000000001000000010000000000000000000000'
Host	65	202	2	'01000010100001000000001000100000000000000000000000000000000000000000000001000000010000000000000000000000'
Host	65	203	2	'00000010100001000200000000100000000000000000000200000000000000000000000000000000010000000000000000000000'
Host	65	204	2	'00000000100101100000001000100000000000000000000000000000000000000000000000000000010000000000000000000000'
Host	65	205	2	'00000000110101000000000000100000000000000000000000000000000000000000000001000100010000000000000000000000'
Host	65	206	2	'00000010100001000000000000100001000000000000000000000000000000000000000000000000110000000000000000000000'
Host	65	207	2	'00000000100001000000001000100001000000000000000000000000000000000000000000000000110000000000000000000000'
Host	65	208	2	'00000000100101100000000000100001000010000000000000000000000000000000000000000000110000000000000000000000'
Host	65	209	2	'00000000100001000000000000100000000000000000000000000000000000000000000001000000010000000000000000000000'
Host	65	210	2	'00000000100101100000001000100000000010000000000000000000000000000000000000000000110000000000000000000000'
Host	65	211	2	'00000000100101100000000000100000000010000100000000000000000000000000000001000000110000000000000000000000'
Host	65	212	2	'00000010100001000000000000100000000000000000000200000100000000000000000000000000010000000000000000000000'
Host	65	213	2	'00000010100101000000000000100000000000000000000200000000000000000000000001000000010000000000000000000000'
Host	65	214	2	'00000010100001000000000000100000000000000000000200000000000000000000000000000000000000000000000000000000'
Host	65	215	2	'00000010100001000000000000100000000000000000000200000000000000000001000000000000010000000000000000000000'
Host	65	216	2	'00000010100001000001000000100000000000000000000200000000000000000000000000000000010000000000000000000000'
Host	65	217	2	'01000010100001000000000000100001000000000000000200000000000000000000000001000000010000000000000000000000'
Host	65	218	2	'00100010100001000000000000100000000000000000000200000000000000000000000000000000010000000000000000000000'
Host	65	219	2	'01000000100110000000001000100001000000000000000200000000000000000000000000000000010000000000000000000000'
Host	65	220	2	'00000000100001000000001000100000000000200000000000000000000000000000000000000000010000000000000000000000'
Host	65	221	2	'00000000100101100000000000100000000010000000000000000000100000000000000001000000010000000000000000000000'
Host	65	222	2	'00000000100110000100001000100000000000000000000200000000000000000000000000000000010000000000000000000000'
Host	65	223	1	'00000000100100000000000000100000000010000000000000000000000000000000000000000000010000000000000000000000'
Host	65	224	1	'00000000100100100000000000100000000010000000000000000000000000000000000000000000010000000000000000000000'
Host	65	225	1	'00000000100110000000001000000000000010000000000000000000000000000001000000000000010000000000000000000000'
Host	65	226	1	'00200001100110000000001000100000000000000000000200000000000000000000000000000000010000000000000000000000'
Host	65	227	1	'00000000100110000000000000100000000000000000000200000000000000000000000000000000000000000000000000000000'
Host	65	228	1	'00000000100000000000001000100000000000100000000200000000000000000000000000000000010000000000000000000000'
Host	65	229	1	'00000000100110000000001000000000000000000000000000000000000000000000000000000000010000000000000000000000'
Host	65	230	1	'00000000100110000000001000100000000000000000000200000000000000000000001000000000010000000000000000000000'
Host	65	231	1	'00000000100110000000001000100000000000000000000200000000000000000000000000000010010000000000000000000000'
Host	65	232	1	'00000000100110000000001000100000000000000000000200000000000000000000000000000000010000000000001000000000'
Host	65	233	1	'00000000100110000000000000100000000000100000000200000000000000000000000000000000010000000000000000000000'
Host	65	234	1	'00000000100110000000001000100000000000000000000200000000000000000000010000000000010000000000000000000000'
Host	65	235	1	'00000000100110010000001000100000000000000000000200000010000000000000010000000000010000000000000000000000'
Host	65	236	1	'00010001100100000000001000100000000000000000000200000000000000000000000000000000010000000000000000000000'
Host	65	237	1	'00000000100110000000001000000000000000000000000200000000000000000000000000000000000000000000000000000000'
Host	65	238	1	'00000000100110000000001000100000100000000000000200000000000000000000000000000000010000000000000000000000'
Host	65	239	1	'00000000100110000000001000100000000000000000000200000000000000000000000000000000010010000000000000000000'
Host	65	240	1	'00000010100110000000001000100000000000000000000200000000000000000000000001000001010000000000000000000000'
Host	65	241	1	'00000000100110000000001000100000000000000000000200000000010000000000000000000000110000000000000000000000'
Host	65	242	1	'00000000100110010000001000100000000000000000000200000000000000000000000000000000110000000000000000000000'
Host	65	243	1	'00000000100110000000001000100000010000000000000200000000000000000000000001000000010000000000000000000000'
Host	65	244	1	'00000000100110000000001000100000000000000000000200000000100000000000000001000000010000000000000000000000'
Host	65	245	1	'00000000100110000000001000100000000000000000000200000000000000000000000011000000010000000000000000000000'
Host	65	246	1	'00000000100110000000001000100000000000100000000200000000000000000000000001000000010000000000000000000000'
Host	65	247	1	'00000010100110000000001000100000010000000000000200000000000000000001000001000000010000000000000000000000'
Host	65	248	1	'00000000100110000000001000100000000000000000000200000000000000000000000000000000010000000000000000010000'
Host	65	249	1	'00000000100110000000001000100000000000000000000200000100000000000000000000000000010000000000000000000000'
Host	65	250	1	'00000010100001000000000000100001000000000000000000000000000000000000100000000000010000000000000000000000'
Host	65	251	1	'00000000100101000000001000100000000010000000000000000000000000000000000000000000010000000000000000000000'
Host	65	252	1	'00000000100010000000000000100000000000000000000200000000000000000000000000000000010000000000000000000000'
Host	65	253	1	'00000000100110000000001000000000000000000000000100000000000000000000000000000000010000000000000000000000'
Host	65	254	1	'00000000100110000100001000100000000000000000000200000000000000000000000001000000010000000000000000000000'
Host	65	255	1	'00000000100110000000001000100000000000000000000200000000000000000000000000000001010000000000000000000000'
Host	65	256	1	'00000000100110000000001000100000000000100000000000000000000000000000000000000000010000000000000000000000'
Host	65	257	1	'00000010100110000000000000100000000000000000000200000000000000000000000000000000010000000000000000000000'
Host	65	258	1	'00000000100110000000000000100000010000000000000200000000000000000000000000000000010000000000000000000000'
Host	65	259	1	'00000000100000000000001000100000000000000000000200000000000000000000000000000000110000000000000000000000'
Host	65	260	1	'00000001100110000000001000000000000000000000000000000000000000000001000000000000001001000000000000000000'
Host	65	261	1	'00000000100110000000000000000000000000000000000200000000000000000001000000000000001001000000000000000000'
Host	65	262	1	'00000000100110000000001000000000000010000000000000000000000000000001000000000000001001000000000000000000'
Host	65	263	1	'00000000100110000000001000000000000000000000000100000000000000000001000000000000011001000000000000000000'
Host	65	264	1	'00000000100110000000001000100000000000000000000200000000000000000001010000000000001001000000000000000000'
Host	65	265	1	'00000000100110000000001000000000000000000000000000000000000000000001000000000000101001000000000000000000'
Host	65	266	1	'00200001100110000000001000000000000000000000000000000000000000000001000001000000001001000000000000000000'
Host	65	267	1	'00000000100010000000001000100000000000000000000200000000000000000000000000000000110000000000000000000000'
Host	65	268	1	'00000000100110000000001000100001000000000000000200000000000000000000000010000000010000000000000000000000'
Host	65	269	1	'00000000100110000000001000100000000000000000000200000000000000000000000000100000010000000000000000000000'
Host	65	270	1	'00000000100110000000001000100001000000000000000200000000000000000000000001000000010000000000000000100000'
Host	65	271	1	'00000000100110010000001000100001000000000000000200000000000000000000000001100000010000000000000000000000'
Host	65	272	1	'00000000100110000000001000100001010000000000000200000000000000000000000001000000010000000000000000000000'
Host	65	273	1	'00000000100110000000001000100001000100000000000200000000000000000000000000000010010000000000000000000000'
Host	65	274	1	'00010000100110000000000000100001000010000000000000000000000000000000000000000000010000000000000000000000'
Host	65	275	1	'00000000100010000000001000100001000000000000000200000000000000000000000000000000010000000000000000000000'
Host	65	276	1	'00000000100100000000001000100000000000000000000200000000000000000000000001000000010000000000000000000000'
Host	65	277	1	'00010000100110000000001000100001000000000000000200000000000000000000000000000000010000000000000100000000'
Host	65	278	1	'00000000100110000000001000100000000000000000000200000000000000000000100000000000010100000000000000000000'
Host	65	279	1	'00000000100110000000000100100000000010000000000000000000000000000000000000000000010000000000000000000000'
Host	65	280	1	'00000000100110000000001010100000000000000000000200000000000000000000000000000000010000000000000000000000'
Host	65	281	1	'00000000100110000000001000100000000000000000000200000000000000000000000001000100010000000000000000000000'
Host	65	282	1	'00000000100100000000001000100000000000000000000000000000000000000000000000000000110000000000000000000000'
Host	65	283	1	'00000001100110000000001000000000000000000000000200000000000000000000000000000000010000000000000000000000'
Host	65	284	1	'00000000100110000000001000100000000000000000000200000000000000000000000000000000010000000001000000000000'
Host	65	285	1	'00000000100000000000001000100001000000000000000000000000000000000000000001000000010000000000000000000000'
Host	65	286	1	'00000000100110000000000000100000000000000000000200000000000000000000000001000000001001000000000000000000'
Host	65	287	1	'00000001100110000000000000000000000000000000000200000000000000000001000001000000001001000000000000000000'
Host	65	288	1	'00200001100110000000001000000000000000000000000000000000000100000001000000000100001001000000000000000000'
Host	65	289	1	'00000000100110000000000000100000000000000000000200000000000000000000000001000000010000000000000000000000'
Host	65	290	1	'00000000100110000000001000100000000000000000010200000000000000000000000001000000010000000000000000000000'
Host	65	291	1	'00000001100110000000001000100000000000000000000200000000000000000000000001100000010000000000000000100000'
Host	65	292	1	'01000000100110000000001000100001000000000000000200000000000000000000000001000000010000000000000000000000'
Host	65	293	1	'00000000100110000000001000000000000000000000000200000000000000000000000001000000010000000000000000000000'
Host	65	294	1	'00010000100110000000001000100001000000000000000200000000001000000000000001000000110000000000000000000000'
Host	65	295	1	'00000000100110000000000000100001000010000000000000000000000000000000000000000000110000000000000000000000'
Host	65	296	1	'00000000100110000000001000100000000000000000000200000000100000000000000000001000110000000000000000000000'
Host	65	297	1	'00000000100110010000001000100001000000000000000200000000000000000000000000100000010000000000000000000000'
Host	65	298	1	'00000000100110000000000100100000000000100000000200000000000100000000000000000000010000000000000000000000'
Host	65	299	1	'00000000100110000000000000100000000000000000000200000000000000000000000001000000110000000000000000000000'
Host	65	300	1	'00000010100010000000000000100001000000000000000200000000000000000000000000000000110000000000000000000000'
[truncated: 23,011 more rows]

## Sheet: Genotypes (E2)
Spieces	Round	Rank	Read	Genptype
Host	13	1	3823	'000000000000000000000000000000000000000000000000000000000000000000000000000000000000000000000000000000'
Host	13	2	14	'000000000000000000000000000000000000000000000000000000000010000000000000000000000000000000000000000000'
Host	13	3	12	'000000010000000000000000000000000000000000000000000000000000000000000000000000000000000000000000000000'
Host	13	4	10	'000000000000000000000000000000000000000000000000000000000000000000000000000010000000000000000000000000'
Host	13	5	7	'000000000000000000000000000000000000000000000000000000010000000000000000000000000000000000000000000000'
Host	13	6	7	'000000000000000000000000000000000000000000000000000000000000000000000000000000000000001000000000000000'
Host	13	7	6	'000000000000000000000000000000000000000000000000000000000000000000000000000000000000010000000000000000'
Host	13	8	6	'000000000000000000000000000000000000000010000000000000000000000000000000000000000000000000000000000000'
Host	13	9	6	'000000000000000000000000000000000000100000000000000000000000000000000000000000000000000000000000000000'
Host	13	10	5	'000000000000000000000000000000000100000000000000000000000000000000000000000000000000000000000000000000'
Host	13	11	5	'000000000000000000000000000000000000000000000000000000000000000001000000000000000000000000000000000000'
Host	13	12	5	'000000000000000000000000000000000000000000000000000000000100000000000000000000000000000000000000000000'
Host	13	13	5	'000000000000000000000000000000000000000000000000100000000000000000000000000000000000000000000000000000'
Host	13	14	5	'000000000000000100000000000000000000000000000000000000000000000000000000000000000000000000000000000000'
Host	13	15	5	'000000000000000000000000000000000000000000000002000000000000000000000000000000000000000000000000000000'
Host	13	16	5	'010000000000000000000000000000000000000000000000000000000000000000000000000000000000000000000000000000'
Host	13	17	5	'000000000000000000000010000000000000000000000000000000000000000000000000000000000000000000000000000000'
Host	13	18	5	'000000000000000000000000000000000000000000000000010000000000000000000000000000000000000000000000000000'
Host	13	19	5	'000000000000000000001000000000000000000000000000000000000000000000000000000000000000000000000000000000'
Host	13	20	5	'000000000000000000000000000000000000000000000000000000000000000000000010000000000000000000000000000000'
Host	13	21	5	'000000000000000000000000000000000000000000000000001000000000000000000000000000000000000000000000000000'
Host	13	22	5	'000000000000000000000000000000000000001000000000000000000000000000000000000000000000000000000000000000'
Host	13	23	5	'000000000000000000000000000000000001000000000000000000000000000000000000000000000000000000000000000000'
Host	13	24	5	'000001001100000000001000100000000000000000000002000000000000000000000000000010000000000000000000000000'
Host	13	25	5	'000000000000000000000000100000000000000000000000000000000000000000000000000000000000000000000000000000'
Host	13	26	4	'000001000000000000000000000000000000000000000000000000000000000000000000000000000000000000000000000000'
Host	13	27	4	'000000000000000000000000000000000000000000000000000000000000000000000000000000000000000001000000000000'
Host	13	28	4	'000000000000000000000000000000000000000000000000000000000000000000000000100000000000000000000000000000'
Host	13	29	4	'000000000000000000000000000000000000000000000000000000000000001000000000000000000000000000000000000000'
Host	13	30	4	'000000000000000000000000000100000000000000000000000000000000000000000000000000000000000000000000000000'
Host	13	31	4	'000000000000000000000000000000000000000000000000000000000000000010000000000000000000000000000000000000'
Host	13	32	4	'000000000000000000000000000000000000000000000000000000000000100000000000000000000000000000000000000000'
Host	13	33	4	'000000000000000000000000000000000000000000000000000000000000000000000000010000000000000000000000000000'
Host	13	34	4	'000000000000000000000000000000000000000000000000000000000000000000000000000000000000000000000000000100'
Host	13	35	3	'000000000000000000000000000000000000000000000000000000000000000000001000000000000000000000000000000000'
Host	13	36	3	'000000000000000000000000000000000000000000000000000000000000000100000000000000000000000000000000000000'
Host	13	37	3	'000000000000000000000000000000000000000000000000000000000000000000000000000000000100000000000000000000'
Host	13	38	3	'000000000000000000000000000000000000000001000000000000000000000000000000000000000000000000000000000000'
Host	13	39	3	'000000000000000000000000000000000000000000000000000000001000000000000000000000000000000000000000000000'
Host	13	40	3	'000000000000000000000000000000001000000000000000000000000000000000000000000000000000000000000000000000'
Host	13	41	3	'000000000000000000000000000000000000010000000000000000000000000000000000000000000000000000000000000000'
Host	13	42	3	'000000000000000000000000000010000000000000000000000000000000000000000000000000000000000000000000000000'
Host	13	43	3	'000000000000000000000000000000000000000000200000000000000000000000000000000000000000000000000000000000'
Host	13	44	3	'000000000000000000000000000000000000000000000000000000000000000000000000001000000000000000000000000000'
Host	13	45	3	'000000000000000000000000000000000000000000000000000100000000000000000000000000000000000000000000000000'
Host	13	46	3	'000000000000000000000000000000000000000000000000000000000000000000010000000000000000000000000000000000'
Host	13	47	3	'000000000000000000000000000000000000000000000000000000000000000000000000000000000000000000001000000000'
Host	13	48	3	'000000000000000000000000000000000000000000010000000000000000000000000000000000000000000000000000000000'
Host	13	49	3	'000000000000000000000000000000000000000000000000000000000000000000000000000000000000000000000100000000'
Host	13	50	2	'000000000000000000000000000000000000000000000000000000000000000000000000000100000000000000000000000000'
Host	13	51	2	'000000000000000000000000000000000000000000000000000000000001000000000000000000000000000000000000000000'
Host	13	52	2	'000000000000000000000000000000000000000000000001000000000000000000000000000000000000000000000000000000'
Host	13	53	2	'000000000000000000000000010000000000000000000000000000000000000000000000000000000000000000000000000000'
Host	13	54	2	'000000001000000000000000000000000000000000000000000000000000000000000000000000000000000000000000000000'
Host	13	55	2	'000000000000000000000100000000000000000000000000000000000000000000000000000000000000000000000000000000'
Host	13	56	2	'000001001100000000001000100000000000000000000000000000000000000000000000000000000000000000000000000000'
Host	13	57	2	'000000000100000000000000000000000000000000000000000000000000000000000000000000000000000000000000000000'
Host	13	58	2	'000000000000000000000000000000000000000000000000000000000000000000000000000000010000000000000000000000'
Host	13	59	2	'000000000000000000000000000000000000000000000000000001000000000000000000000000000000000000000000000000'
Host	13	60	2	'000000000000000000000000000000000000000000000000000000000000010000000000000000000000000000000000000000'
Host	13	61	2	'000000000000000000000000000000000000000000000000000000000000000000100000000000000000000000000000000000'
Host	13	62	2	'000000000000000000000000000000100000000000000000000000000000000000000000000000000000000000000000000000'
Host	13	63	2	'000001000000000000000000100000000000000000000000000000000000000000000000000010000000000000000000000000'
Host	13	64	2	'000101000000000000000000100000000000000000000000000000000000000000000000000010000000000000000000000000'
Host	13	65	2	'000000000000000000000000000000000000000000100000000000000000000000000000000000000000000000000000000000'
Host	13	66	2	'000000000000010000000000000000000000000000000000000000000000000000000000000000000000000000000000000000'
Host	13	67	2	'000000000000000000000000000000000000000100000000000000000000000000000000000000000000000000000000000000'
Host	13	68	2	'000000000000100000000000000000000000000000000000000000000000000000000000000000000000000000000000000000'
Host	13	69	1	'000100000000000000000000000000000000000000000000000000000000000000000000000000000000000000000000000000'
Host	13	70	1	'000000000000000000000000000000000000000000000000000000000000000000000000000000000000000000000001000000'
Host	13	71	1	'000000000000000000000000000000000000000000000010000000000000000000000000000000000000000000000000000000'
Host	13	72	1	'000000000000000000000000000000000000000000000000000000000000001000000000000001010000000000000000000000'
Host	13	73	1	'000000000000100000000000000001000000000000000000000000000000000000000000000000000000000000000000000000'
Host	13	74	1	'000000000100000000000000000000000010000000000000000000000000000000000000000000000000000000000000000000'
Host	13	75	1	'000000001100000000001000100000000000000000000002000000000000000000000000000000000000000000000000000000'
Host	13	76	1	'000000000000000000000000000000000000000000000000000000000000000000000000000000000001000000000000000000'
Host	13	77	1	'000000000000000000000000000000000010000000000000000000000000000000000000000000000000000000000000000000'
Host	13	78	1	'000000000000000000000000000000000000000000000000000000000000000000000000000000000000000100000000000000'
Host	13	79	1	'000000000000001000000000000000000000000000000000000000000000000000000000000000000000000000000000000000'
Host	13	80	1	'000000000000000000000000000000000000001000000000000000000000000000000000000010000000000000000000000000'
Host	13	81	1	'000000000000000000000000000001000000000000000000000000000000000000000000000000000000000000000000000000'
Host	13	82	1	'000000000000000000001000000000000000000000000000000000000001000000000000000000000000000000000000000000'
Host	13	83	1	'000000000000000000000000000000000001000000000000000000000000100000000000000000000000000000000000000000'
Host	13	84	1	'010000001000000000000000000000000000000000000000000000000000000000000000000000000000000000000000000000'
Host	13	85	1	'000000000000000000010000000000000000000000000000000000000000000000000000000000000000000000000000000000'
Host	13	86	1	'001000000000000000000000000000000000000000000000000000000000000000000000000000000000000000000000000000'
Host	13	87	1	'000001000000100000000000100000000000001000010000000000000000000000000000000010000000000000000000000000'
Host	13	88	1	'001000000000000000000000000000000000000000000000000000000000000000000000000010000000000000000000000000'
Host	13	89	1	'000001000000100000000000100000000000000000000002000000000000000000000000000010000000000000000000000000'
Host	13	90	1	'000000000000000000000000100000000000000000000000000000000000000000000000000010000000000000000000000000'
Host	13	91	1	'000000000000000000000000000000000000000000000000000000000000000000000000000000000000000000100000000000'
Host	13	92	1	'000000000000000000000000000000000000000000000000000000000000000000000100000000000000000000000000000000'
Host	13	93	1	'000000000000000000000000000000000000000000000000000000000000001000000010000000000000000000000000000000'
Host	13	94	1	'000000000000000000000000000000000000000000000000000001000000000000000100000000000000000000000000000000'
Host	13	95	1	'000001001100000000001000100000100000000000000002000000000000000000000000000010000000000000000000000000'
Host	13	96	1	'000001001100000000001000100000000000000000000002000000000010000000000000000010000000000000000000000000'
Host	13	97	1	'000010000000000000000000000000000000000000000000000000000000000000000000000000000000000000000000000000'
Host	13	98	1	'000101001000100000000000000000000000001000000001000000000000000000000000000010000000000000000000000000'
Host	13	99	1	'000000000000000000000000000000000000000000000000000000000000000000000000000000000000000000000000000001'
Host	13	100	1	'000001000000000000001000100000000000000000000000000000000000000000000000000010000000000000000010000000'
Host	13	101	1	'000000000000000000000000000000001000000000000000000000000000000000000100000000000000000000000000000000'
Host	13	102	1	'000000000000000000000000000000000000000000000000000000000000000000000000000000000000000000000010000000'
Host	13	103	1	'000101000000000000000000100000000000000000000000000000000000000000000000000000000000000000000000000000'
Host	13	104	1	'000000000000000000000000000000000000000000000000000000000000000000000000000000000010000000000000000000'
Host	13	105	1	'000001000000000000000000100000000100000000000000000000000000000000000000000000000000000000000000000000'
Host	13	106	1	'000001000000100000000000100000000000001000000000000000000000000000000000000010000000000000000000000000'
Host	13	107	1	'000001001000100000000000000000000000000000000000000000000000000000000000000000000000000000000000000000'
Host	13	108	1	'010000000000000000000000001000000000000000000000000000000000000000000000000000000000000000000000000000'
Host	13	109	1	'000000000000000100000000000000000000000000000000000000000000000000000000000000000001000000000000000000'
Host	13	110	1	'000000000000000000000000000000000000000000000000000000000000000000000000000000000000100000000000000000'
Host	13	111	1	'000000000000000000000000000000000000000000000000000000000000000000000000000000000000000000000000100000'
Host	13	112	1	'000001001100000000000000000000000000000000000000000000000000000000000000000000000000000000000000000000'
Host	13	113	1	'000001001100000000000000000000000000000000000000000000000000000000000000000001000000000000000000000000'
Host	13	114	1	'000001000000000000000000100000000000001000000000000000000000000000000000000010000000000000000000000000'
Host	13	115	1	'000101001000100000000000100000000000001000000000000000000000000000000000000000000000000000000000000000'
Host	13	116	1	'000000000000000000000000000000000000000000000000000000100000000000000000000000000000000000000000000000'
Host	13	117	1	'000000100000000000000000000000000000000000000000000000000000000000000000000000000000000000000000000000'
Host	13	118	1	'000000000100010000000000000000000000000000000000000000000000000000000000000000000000000000000000000000'
Host	13	119	1	'000000000000000000000000000000000000000000000000001000000000000000000000000000000000001000000000000000'
Host	13	120	1	'000000000000000000000000000000000000000000000000000000000000000000000010000000000000001000000010000000'
Host	13	121	1	'000000000000000000000000000000000000000000000200000000000000000000000000000000000000000000000000000000'
Host	24	1	530	'000000000100000000000000000000000000000000000000000000000000000000000000000000010000000000000000000000'
Host	24	2	7	'000000000100000000000000000000000000000000000000000000000000000000001000000000010000000000000000000000'
Host	24	3	6	'000000000100000000000000100000000000000000000000000000000000000000000000000000010000000000000000000000'
Host	24	4	3	'000000000100000000000000000000000000000000000000000000000000000000000010000000010000000000000000000000'
Host	24	5	3	'000000000100000000000000000000000000000000000000000000000000000000000000000000010100000000000000000000'
Host	24	6	3	'000000000100000000000000000000000100000000000000000000000000000000000000000000010000000000000000000000'
Host	24	7	2	'000000000100000000000000000000000000000000000000000000000000000001000000000000010000000000000000000000'
Host	24	8	2	'000000000100000000000000000000000000000000000000001000000000000000000000000000010000000000000000000000'
Host	24	9	2	'000000000100000000000000000000000000000000000000000000000000000000000000000000010000000010000000000000'
Host	24	10	2	'000000000100000000000000000000000000000000000000000000000000000000000000000000000000000000000000000000'
Host	24	11	2	'000001000100000000000000000000000000000000000000000000000000000000000000000000010000000000000000000000'
Host	24	12	2	'000000000100000000000000000000000000000000000000000000000000000010000000000000010000000000000000000000'
Host	24	13	2	'000000000100000000000000000000000000000001000000000000000000000000000000000000010000000000000000000000'
Host	24	14	2	'000000000100100000000000000000000000000000000000000000000000000000000000000000010000000000000000000000'
Host	24	15	2	'000000001100000000000000000000000000000000000000000000000000000000000000000000010000000000000000000000'
Host	24	16	2	'000000000100000000000000000000000000000000000000010000000000000000000000000000010000000000000000000000'
Host	24	17	1	'000000000100000000000000000010000000000000000000000000000000000000000000000000010000000000000000000000'
Host	24	18	1	'000000000100000000000000000000000000000000000000000000000000001000000000000000010000000000000000000000'
Host	24	19	1	'000000000100000000000000000000000000000000000000000010000000000000000000000000010000000000000000000000'
Host	24	20	1	'000000000100000000001000000000000000000000000000000000000000000000000000000000010000000000000000000000'
Host	24	21	1	'000000000100000000000000000000000000000000000000000000000000000000000000000000010000100000000000000000'
Host	24	22	1	'000000000100000000000000000000000000000000000000000000000000000000000001000000010000000000000000000000'
Host	24	23	1	'000000000100000000000000000000000000000000000000000000000000000000000100000000010000000000000000000000'
Host	24	24	1	'000000000100000000000000000000000000000000000000000000001000000000000000000000010000000000000000000000'
Host	24	25	1	'001000000100000000000000000000000000000000000000000000000000000000000000000000010000000000000000000000'
Host	24	26	1	'000000000100000000000000000000000000000000000000000000000000000000100000000000010000000000000000000000'
Host	24	27	1	'000010000100000000000000000000000000000000000000000000000000000000000000000000010100000000000000000000'
Host	24	28	1	'000000000100000000000000000000000000000000000000000000000000000100000000000000010000000000000000000000'
Host	24	29	1	'001000000100000000001000000000000000000000000000000000000000000000000000000000010000000000000000000000'
Host	24	30	1	'000000000100000000000000000000000000000000000000000000000000000000000000001000010000000000000000000000'
Host	24	31	1	'000000000100000000000000000000000000000000000000000000000000000000000000000000010000000000000000010000'
Host	24	32	1	'000000000100010000000000000000000000000000000000000000000000000000000000000000010000000000000000000000'
Host	24	33	1	'000000000100000000000000000100000000000000000000000000000000000000000000000000010000000000000000000000'
Host	24	34	1	'000000000100000000000000000000000000000000000000000000000000000000000000000000010000010000000000000000'
Host	24	35	1	'000000000100000000000000000000000000000000000000000001000000000000000000000000010000000000000000000000'
Host	24	36	1	'000000000100000000000000000000000000000000000000000000000000000000000000000000010000000000000000000100'
Host	24	37	1	'000000000100000000000000000000000000000000000000000000000100000000000000000000010000000000000000000000'
Host	24	38	1	'000000000100000000000000010000000000000000000000000000000000000000000000000000010000000000000000000000'
Host	24	39	1	'000000000100000000000000000000000000000000010000000000000000000000000000000000010000000000000000000000'
Host	24	40	1	'000000000100000000000000000000000000000000000000000000000000000000000000010000010000000000000000000000'
Host	24	41	1	'000000000100000000000000000000000000000000000000000000000000000000000000000000010000000000000001000000'
Host	24	42	1	'000000000100000000000010000000000000000000000000000000000000000000000000000000010000000000000000000000'
Host	24	43	1	'000000000100000000000000000000000000000000000000000000000000000000000000000000010000000000000000100000'
Host	24	44	1	'000000000100000000000000000000000000000000000000000000000000000000000000000000011000000000000000000000'
Host	24	45	1	'000000000100000000000000000000000000000000000000000000000000000000000000000010010000000000000000000000'
Host	24	46	1	'000000000100000000000000000000000001000000000000000000000000000000000000000000010000000000000000000000'
Host	24	47	1	'000000000100000000000000000000000000000000200000000000000000000000000000000000010000000000000000000000'
Host	24	48	1	'010000000100000000000000000000000000000000000000000000000000000000000000000000010000000000000000000000'
Host	24	49	1	'000000000100000000000000000000000000000000000000000000010000000000000000000000010000000000000000000000'
Host	33	1	407	'000001000000000000000000100000000000000000000000000000000000000000000000000010000000000000000000000000'
Host	33	2	232	'000000000000000000000000100000000000000000000000000000000000000000000000000010000000000000000000000000'
Host	33	3	10	'000000000000000000001000100000000000000000000000000000000000000000000000000010000000000000000000000000'
Host	33	4	8	'000001000000000000001000100000000000000000000000000000000000000000000000000010000000000000000000000000'
Host	33	5	5	'000001000000000000000000100000000000000000000000000000000000000000000100000010000000000000000000000000'
Host	33	6	4	'000001000000000000000000100000000000000000000000000000000000000000000000000000000000000000000000000000'
Host	33	7	3	'000001000000000000000000100000000000000000000000000000000000000000000000000010001000000000000000000000'
Host	33	8	2	'000000000000000000000000100000000000000000000000000000000000000000000000000010000000000000001000000000'
Host	33	9	2	'000001000000000000000000100000000000000000000000000000000000000000001000000010000000000000000000000000'
Host	33	10	2	'001000000000000000000000100000000000000000000000000000000000000000000000000010000000000000000000000000'
Host	33	11	2	'000001000000000000000000100000000000000010000000000000000000000000000000000010000000000000000000000000'
Host	33	12	1	'000000000000000000000000100000000000000000000000000000000000000000000000000010001000000000000000000000'
Host	33	13	1	'000001000000000000000000100000000000000000000002000000000000000000000000000010000000000000000000000000'
Host	33	14	1	'000001000000000000000000100000000000000000000000000000000001000000000000000010000000000000000000000000'
Host	33	15	1	'000000000000000000000000100000000000000000000000000000000001000000000000000010000000000000000000000000'
Host	33	16	1	'000000000000000000000000100000000000000000000000000000000000000010000000000010000000000000000000000000'
Host	33	17	1	'000001000000000000000000100000000000000000000200000000000000000000000000000010000000000000000000000000'
Host	33	18	1	'000000000000000000000000100000000000000000000000000000000000000000000010000010000000000000000000000000'
Host	33	19	1	'001001000000000000000000100000000000000000000000000000000000000000000000000010000000000000000000000000'
Host	33	20	1	'000001000000000000000000100000000000000000000000000000000000000100000000000010000000000000000000000000'
Host	33	21	1	'000001000000000000000000100000000000000000000000000000000000000010000000000010000000000000000000000000'
Host	33	22	1	'000001000000000000000000100000000000000000000000000000000000000000000000000010000000000000001000000000'
Host	33	23	1	'000001000000000000000000100000000000000000000000001000000000000000000000000010000000000000000000000000'
Host	33	24	1	'000000000000000000000000100000000000000000000000000000000000000001000000000010000000000000000000000000'
Host	33	25	1	'000001000000000000000000100000000000000000000000000000000000000000000000000010000000000001000000000000'
Host	33	26	1	'000001000000000000000000100000000000000000000000000001000000000000000000000010000000000000000000000000'
Host	33	27	1	'000001000000000000000000101000000000000000000000000000000000000000000000000010000000000000000000000000'
Host	33	28	1	'000000000000000000000000100000000000000000000000000000000000000000000000000011010000000000000000000000'
Host	33	29	1	'000000000000000100000000100000000000000000000000000000000000000000000000000010000000000000000000000000'
Host	33	30	1	'000001000000000000000000100000000000000000000000000000000000100000000000000010000000000000000000000000'
Host	33	31	1	'010001000000000000000000100000000000000000000000000000000000000000000000000010000000000000000000000000'
Host	33	32	1	'000000000000000000000000100000000000000000000000000000000010000000000000000010000000000000000000000000'
Host	33	33	1	'000001000000000000000000100001000000000000000000000000000000000000000000000010000000000000000000000000'
Host	33	34	1	'000001000000000000000000100000000000000000000000000000001000000000000000000010000000000000000000000000'
Host	33	35	1	'000001010000000000000000100000000000000000000000000000000000000000000000000010000000000000000000000000'
Host	33	36	1	'000000000000000000000000100000000000000000000000000000000000000000000100000010000000000000000000000000'
Host	33	37	1	'000000000000000000000000100000000000000000000000000000000000000000000000000000000000000000000000000000'
Host	33	38	1	'000000000000000000000010100000000000000000000000000000000000000000000000000010000000000000000000000000'
Host	33	39	1	'000001000000000000000000100100000000000000000000000000000000000000000000000010000000000000000000000000'
Host	33	40	1	'000001000000000000000000100000000000000000000000000000000000001000000000000010000000000000000000000000'
Host	33	41	1	'000001000000000000000000110000000000000000000000000000000000000000000000000010000000000000000000000000'
Host	33	42	1	'000000000000000000000000100000000000000000000000000000000000000000000000000010000000100000000000000000'
Host	33	43	1	'000001000000000000000000100000000000000000000000000000000000000000000010000010000000000000000000000000'
Host	33	44	1	'000011000000000000001000100000000000000000000002000000000010001000000000100001011000000000000000000000'
Host	33	45	1	'000000000000000000000000100000000000000000000000000000000000000000000000010010000000000000000000000000'
Host	33	46	1	'000000000000000000000000100000000000000000000000000000000000010000000000000010000000000000000000000000'
Host	33	47	1	'000001000000000000000000100000000000000000000000000000000000000001000000000010000000000000000000000000'
Host	33	48	1	'000000000000000000000000100000000000000000000000000000000000000000000000000010000100000000000000000000'
Host	33	49	1	'000001000000000000001000100000010000000000000000000000000000000000000000000010000000000000000000000000'
Host	33	50	1	'000010000000000000000000100000000000000000000000000000000000000000100000000010000000000000000000000000'
Host	33	51	1	'000001000000000000000000100000000000000000000000000000000000000000100000000010000000000000000000000000'
Host	33	52	1	'000001001000000000000000100000000000000000000000000000000000000000000000000010000000000000000000000000'
Host	39	1	135	'000000000100000000000000000000000000000000000000000000000000001000000000000001010000000000000000000000'
Host	39	2	88	'000001000000000000000000100000000000000000000000000000000000000000000000000010000000000000000000000000'
Host	39	3	26	'000000000000000000000000100000000000000000000000000000000000000000000000000010000000000000000000000000'
Host	39	4	12	'000001000000000000001000100000000000000000000000000000000000000000000000000010000000000000000000000000'
Host	39	5	9	'000000000100000000000000000000000000000000000000000000000000001000000000000010000000000000000000000000'
Host	39	6	8	'000001000000000000000000100000000000000000000000000000000000000000000000000001010000000000000000000000'
Host	39	7	5	'000000000100000000000000000000000000000000000000000000000010001000000000000001010000000000000000000000'
Host	39	8	3	'000001000100000000000000000000000000000000000000000000000000001000000000000001010000000000000000000000'
Host	39	9	2	'000001000000000000000000100000000000000000000000000000000000000000000000000010000000000000001000000000'
Host	39	10	2	'001001000000000000000000100000000000000000000000000000000000000000000000000010000000000000000000000000'
Host	39	11	2	'000001000100000000000000100000000000000000000000000000000000000000000010000010000000000000000000000000'
Host	39	12	2	'000000000100000000000000000000000000000000000000000000000000000000000000000010000000000000000000000000'
Host	39	13	2	'000000000100000000000000000000000000000000000000000000000000000000000000000001000000000000000000000000'
Host	39	14	2	'000000000100000000001000000000000000000000000000000000000000001000000000000001010000000000000000000000'
Host	39	15	2	'000000000100000000000000000000000000000000000000000000000000001000000000000001010000000000001000000000'
Host	39	16	2	'000000000000000000000000100000000000000000000000000000000000001000000000000001000000000000000000000000'
Host	39	17	2	'000001000100000000000000100000000000000000000000000000000000000000000000000001010000000000000000000000'
Host	39	18	2	'000000000100000000000000000000000000000000000000000000000000001000000000000001011000000000000000000000'
Host	39	19	2	'000000000100000000000000100000000000000000000000000000000000000000000000000010000000000000000000000000'
Host	39	20	2	'000001000100000000000000000000000000000000000000000000000000001000000000000001000000000000000000000000'
Host	39	21	2	'000000000100000000000000100000000000000000000000000000000000000000000000000010010000000000000000000000'
Host	39	22	1	'000001000000000000000100100000000000000000000000000000000000000000000000000010000000000000000000000000'
Host	39	23	1	'000001000000000000000000100000000000000000000000000000000000000000000100000010000000000000000000000000'
Host	39	24	1	'001001000000000000000000100000000000000000000000000000000000000000000010000010000000000000000000000000'
Host	39	25	1	'000000000100000000000000000000000000000000000000000000000000001010000000000001010000000000000000000000'
Host	39	26	1	'000001000000000000000000000000000000000000000000000000000000000000000000000010000000000000000000000000'
Host	39	27	1	'000001000000000000000000100000000000000000000100000000000000000000000000000010000000000000000000000000'
Host	39	28	1	'001000000000000000000000100000000000000000000000000000000000000000000000000010000000000000000000000000'
Host	39	29	1	'000000000100000000000000000000000000000000000000000000000000001000000000000001000000000000000000000000'
Host	39	30	1	'000001000000000000000000000000000000000000000000000000000000001000000000000001010000000000000000000000'
Host	39	31	1	'000000000100000000000000000000000000000000000000000000000000001000000000000001010000000001000000000000'
Host	39	32	1	'000000000100000000000000000000000000000000000000000000000000001000000000100001010000000000000000000000'
Host	39	33	1	'000000000000000000000000100000000000000000000000000000000000000000000000000001010000000000000000000000'
Host	39	34	1	'000000000100000000000000000000000000000000000000000000000100001000000000000001010000000000000000000000'
Host	39	35	1	'000001000000000000000000100000000000000000000000000000000000001000000000000001010000000000000000000000'
Host	39	36	1	'000000000000000000000000000000000000000000000000000000000000001000000000000000010000000000000000000000'
Host	39	37	1	'000001000100000000000000100000000000000000000000000000000000001000000000000001010000000000000000000000'
Host	39	38	1	'000001000000000000000000100000000000000000000000000000000000000000000000000010000001000000001000000000'
Host	39	39	1	'000000000100000000000000000000000000000000000000000000000000000000000000000011000000000000000000000000'
Host	39	40	1	'000001000000000001000000100000000000000000000000000000000000000000000000000010000000000000000000000000'
Host	39	41	1	'000001000000000000000000100000000000000000000000000000000000000010000000000010000000000000000000000000'
Host	39	42	1	'000001000100000000000000000000000000000000000000000000000000001000000000000011011000000000000000000000'
Host	39	43	1	'000001000000000000001000100000000000000000000000000000000000010000000000000010000000000000000000000000'
Host	39	44	1	'000001000000001000000000100000000000000000000000000000000000001000000000000010000000000000000000000000'
Host	39	45	1	'000100000100000000000000000000000000000000000000000000000000001000000000000001010000000000000000000000'
Host	39	46	1	'001000000100000000000000000000000000000000000000000000000000000000000000000001010000000000000000000000'
Host	39	47	1	'000000000100000000000000000000000000000000000000000000000000001000000000000001010000001000000000000000'
Host	39	48	1	'000001000100000000000000000000000000000000000000000000000000001000000000000010000000000000000000000000'
Host	39	49	1	'000000000100000000000000000000000000000000000000000000000000000000000000000001010000000000000000000000'
Host	39	50	1	'000000000000000000000000000000000000000000000000000000000000001000000000000001010000000000000000000000'
Host	39	51	1	'000001000000000000000000100000000000000000000000000000000000001000000000000001010000000000001000000000'
Host	39	52	1	'000001000100000000000000100000000000000000000000000000000000000000000000000010000000000000000000000000'
Host	39	53	1	'000001000000000000000000100000000000001000000000000000000000000000000000000010000000000000000000000000'
Host	39	54	1	'000000000000000000000000000000000000000000000000000000000000000000000000000001000000000000000000000000'
Host	39	55	1	'000001000000000000000000100000000000000000000000000000000010000000000000000010000000000000000000000000'
Host	39	56	1	'000001000000000000000000100000000000000000000000000000000000000000000000000011010000000000000000000000'
Host	39	57	1	'000001000000000000000000100000000000000000000000000000000000000001000000000010000000000000000000000000'
Host	39	58	1	'000001000000000000000000100010000000000000000000000000000000000000000000000010000000000000000000000000'
Host	39	59	1	'000000000100000000001000000000000000000000000002000000000000000000000000000001010000000000000000000000'
Host	39	60	1	'000001000000000000000000100000000000000000000000000000000000000000000000000010000000100000000000000000'
Host	39	61	1	'000000000100000000000000000000000000000000000000000000000000001000000000000011000000000000000000000000'
Host	39	62	1	'000000000100100000000000000000000000000000000000000000000000001000000000000001010000000000000000000000'
Host	39	63	1	'000000000100000000000000100000000000000000000000000000000000000000000000000000010000000000000000000000'
Host	39	64	1	'000000000100000000000000000000000000000010000000000000000000000000000000000000000000000000000000000000'
Host	39	65	1	'000001000000000000000000100000000000000000000000000000000000001000000000000000010000000000000000000000'
Host	39	66	1	'000000001100000000000000000000000000000000000000000000000000001000000000000001010000000000000000000000'
Host	39	67	1	'000001000000000000000000100000000000000000000000000000000000000000000000000010010000000000000000000000'
Host	39	68	1	'000000001000000000000000100000000000000000000000000000000000000000000000000010000000000000000000000000'
Host	39	69	1	'000001000000000000000000100000000000000000000000000000000000000000000010000010000000000000000000000000'
Host	39	70	1	'000000000100000000000000100000000000000000000000000000000000001000000000000001010000000000000000000000'
Host	39	71	1	'000001000000000000000000000000000000000000000000000000000000001000000000000001000000000000000000000000'
Host	39	72	1	'000000000100000000000000100000000000000000000000000000000000000000000000000011010000000000000000000000'
Host	39	73	1	'000000000100000000000001000000000000000000000000000000000000000000000000000010000000000000000000000000'
Host	39	74	1	'000000000100000000000000000000000000000000000000000000000000000000000000000000010000000000000000000000'
Host	43	1	127	'000000000100000000000000000000000000000000000000000000000000001000000000000001010000000000000000000000'
Host	43	2	48	'000001000100000000000000000000000000000000000000000000000000001000000000000001010000000000000000000000'
Host	43	3	43	'000000000100000000001000000000000000000000000000000000000000001000000000000001010000000000000000000000'
Host	43	4	27	'000001000100000000000000100000000000000000000000000000000000000000000000000010000000000000000000000000'
Host	43	5	14	'000001000100000000000000100000000000000000000002000000000000000000000000000010000000000000000000000000'
Host	43	6	12	'000001000100000000001000000000000000000000000000000000000000001000000000000001010000000000000000000000'
Host	43	7	5	'000001000100000000000000000000000000000000000000000000000000000000000000000001010000000000000000000000'
Host	43	8	5	'000001000100000000001000100000000000000000000000000000000000000000000000000010000000000000000000000000'
Host	43	9	4	'000000000100000000000000000000000000000000000000000000000010001000000000000001010000000000000000000000'
Host	43	10	4	'000001000100000000000000100000000000000000000000000000000000001000000000000001010000000000000000000000'
Host	43	11	4	'000000000100000000000000000000000000000000000000000000000000001000000000000010000000000000000000000000'
Host	43	12	4	'000001000100000000000000100000000000000000000000000000000000000000000000000000000000000000000000000000'
Host	43	13	4	'000001000100000000001000000000000000000000000000000000000000000000000000000010000000000000000000000000'
Host	43	14	3	'000000000100000000000000000000000000000010000000000000000000001000000000000001010000000000000000000000'
Host	43	15	3	'000001000100000000000000000000000000000000000000000000000000001000000000000011000000000000000000000000'
Host	43	16	3	'000000000100000000000000000000000000000000000000000000000000011000000000000001010000000000000000000000'
Host	43	17	3	'000001000100000000001000000000000000000000000000000000000000000000000000000001010000000000000000000000'
Host	43	18	3	'000000000100000000000000100000000000000000000002000000000000000000000000000010000000000000000000000000'
Host	43	19	3	'000001000100000000001000000000000000000000000000000000000000001000000000000001000000000000000000000000'
Host	43	20	3	'000001000100000000000000000000000000000000000000000000000000001000000000000000000000000000000000000000'
Host	43	21	2	'000000000100000000001000000000000000000000000000000000000000000000000000000000010000000000000000000000'
Host	43	22	2	'000000000100000000000000000000000000000000000001000000000000001000000000000001010000000000000000000000'
Host	43	23	2	'000001000100000000000000100000000000000000000002000000000000000000000000000001010000000000000000000000'
Host	43	24	2	'000000000100000000001000000000000000000000000000000000000000001000000000000010000000000000000000000000'
Host	43	25	2	'000000000100000000000000000000000000000000000000000000000000001000000000000001010000000000001000000000'
Host	43	26	2	'000000000100000000000000000000000000000000000000000000000000001000000000000000010000000000000000000000'
Host	43	27	2	'000000000100000000001000000000000000000000000000000000000000000000000000000011000000000000000000000000'
Host	43	28	2	'000000000100000000000000000000000000000000000000000000000000001000000000000011000000000000000000000000'
Host	43	29	2	'000001000100000000001000100000000000000000000000000000000000000000000000000001000000000000000000000000'
Host	43	30	2	'000000000100000000001000100000000000000000000000000000000000000000000000000010000000000000000000000000'
Host	43	31	2	'000000001100000000000000000000000000000000000000000000000000001000000000000001010000000000000000000000'
Host	43	32	2	'000000000100000000000000100000000000000000000000000000000000000000000000000000000000000000000000000000'
Host	43	33	2	'000000000100000000001000000000000000000000000000000000000000001000000000000001010100000000000000000000'
Host	43	34	2	'000001000100000000001000000000000000000000000000000000000000000000000000000010010000000000000000000000'
Host	43	35	2	'000001000100000000000000100000000000000000000002000000000000001000000000000000010000000000000000000000'
Host	43	36	2	'000000000100000000000000000000000000001000000000000000000000001000000000000001010000000000000000000000'
Host	43	37	2	'000001000100000000000000100000000000000000000000000000000000000000000000000001010000000000000000000000'
Host	43	38	2	'000001000100000000000000000000000000000000000000000000000000000000000000000010000000000000000000000000'
Host	43	39	2	'000001000100000000000000000000000000000000000000000000000000000000000000000000000000000000000000000000'
Host	43	40	2	'000000000100000000000000100000000000000000000000000000000000000000000000000011000000000000000000000000'
Host	43	41	2	'000001000100000000001000100000000000000000000002000000000000000000000000000010000000000000000000000000'
Host	43	42	2	'000000000100000000001000000000000000000000000002000000000000000000000000000001010000000000000000000000'
Host	43	43	1	'000001000000000000000000100000000000000000000000000000000000000000000000000000010000000000000000000000'
Host	43	44	1	'000001000100000000000000100000000000000000000000000000000000001000000000000010010000000000000000000000'
Host	43	45	1	'000001000100000000001000100000000000000000000000000000000000000000000000000010000000000000001000000000'
Host	43	46	1	'000001000100000000000000100000000000000000000000000000000000000000000000000010010000000000000000000000'
Host	43	47	1	'000001000100000000000000000000000000000000000000000000000000001000000000000011010000000000000000000000'
Host	43	48	1	'000000000100000000000000010000000000000000000000000000000000001000000000000001010000000000000000000000'
Host	43	49	1	'000001000100000000001000000000000000000000000000000000000000001000000000000011010000000000000000000000'
Host	43	50	1	'000000000100000000001000000000000000000000000000000000000010001000000000000001010000000000000000000000'
Host	43	51	1	'000001000100000000000000000000000000000000000000000000000000001000000000000101010000000000000000000000'
Host	43	52	1	'000001000100100000001000100000000000000000000000000000000000001000000000000001010000000000000000000000'
Host	43	53	1	'000000000100000000001000000000000000000000000000000000000000000000000000000001010000000000000000000000'
Host	43	54	1	'000001000100000000001000100000000000000000000000000000000000001000001000000001010000000000000000000000'
Host	43	55	1	'000001000100000000000000100000000000000000000000000000000000001000000000000010000000000000000000000000'
Host	43	56	1	'010000000100000000000000000000000000000000000000000000000000000000000000000000010000000000000000000000'
Host	43	57	1	'000000000100000000001000100000000000000000000000000000000000001000000000000011000000000000000000000000'
Host	43	58	1	'000001000000000000001000100000000000000000000000000000000000001000000000000001010000000001000000000000'
Host	43	59	1	'000000000100000000001000000100000000000000000000000000000000001000000000000001010000000000000000000000'
Host	43	60	1	'000000000100000000001000000000000000000000000000000000000000001000000000000001010000010000000000000000'
Host	43	61	1	'000001000100000000001100000000000000000000000000000000000000001000000000000001010000000000000000000000'
Host	43	62	1	'000000000100000000000000000000000000010000000000000000000000001000000000000001010000000000000000000000'
Host	43	63	1	'000000000100000000000000000000000000000000000002000000000000001000000000000001010000000000000000000000'
Host	43	64	1	'000000000100000000000000000000000000000000000000000000000000001000000000000000000000000000000000000000'
Host	43	65	1	'000000000100000000000000000000000000000000000000000000000001001000000000000001010000000000000000000000'
Host	43	66	1	'000001000100000000000000000000000000000000000000000000000000001010000000000001010000000000000000000000'
Host	43	67	1	'000000000100000000000000000000000000000000000002000000000010001000000000000001010000000000000000000000'
Host	43	68	1	'000001000100000000000000000000000000100000000000000000000000001000000000000001010000000000000000000000'
Host	43	69	1	'000001000100000000001000100000000000000000000000000000000000000000000000000001010000000000000000000000'
Host	43	70	1	'000000000100000000000000000000000000000000000000000000000000000000000000000001000000000000000000000000'
Host	43	71	1	'000010000100000000001000000000000000000000000000000000000000001000000000000001000000000000000000000000'
Host	43	72	1	'000001000100000000000000000000000000000000000000000000000000000000000000000001000000000000000000000000'
Host	43	73	1	'000000000100000000000000100000000000000000000000000000000010001000000000000011000000000000000000000000'
Host	43	74	1	'000000000100000000001000100000000000000000000000000000000000001000000000000010000000000000000000000000'
Host	43	75	1	'000000000100000000000000000000000000000000000000000000000000000000000000000001010000000000000000000000'
Host	43	76	1	'000000000100000000000000000000000000000000000000000000000110001100000000000001010000000000000000000000'
Host	43	77	1	'000000000100000000000000000000000000000000000001000000000000001100000000000001010000000000000000000000'
Host	43	78	1	'000000000100000000001000000000000000000000000002000000000000001000000000000001010000000000000000000000'
Host	43	79	1	'000000000100000000000000000000000000000000000000000000000000001000000000000011010000000000000000000000'
Host	43	80	1	'010000001100000000000000000000000000000000000000000000000000001000000000000001010000000000000000000000'
Host	43	81	1	'000000000100000000000010000000000000000000000000000000000000001001000000000001010000000000000000000000'
Host	43	82	1	'000000000100000000010000000000000000000000000000000000000000001000000000000001010000000000000000000000'
Host	43	83	1	'000000000100000000000000100000000000000000000000000000000000001000000000000001010000000000000000000000'
Host	43	84	1	'000000000100000000000000000000000000000000000000000000000000001000000000000001000000000000000000000000'
Host	43	85	1	'000000000000000000000000100000000000000000000000000000000000000000000000000000010000000000000000000000'
Host	43	86	1	'000000000100000000000000100000000000000000000000000000000000000000000000000001010000100000000000000000'
Host	43	87	1	'000000000100000000000000000000000000000000000000000000000000000000000000000010010000000000000000000000'
Host	43	88	1	'000001000100000000001000000000000000000000000000000000000000001000000000000011000000000000000000000000'
Host	43	89	1	'000001000100000000000000100000000000000000000002000000000000000000000000000011000000000000000000000000'
Host	43	90	1	'000001000100000000000000100000000000000000000002000000000000000000000000000010000000000000001000000000'
Host	43	91	1	'001001000100000000000000100000000000000000000002000000000000000000000000000010000000000000000000000000'
Host	43	92	1	'000001000100000000001000000000000000000000000002000000000000000000000000000000010000000000000000000000'
Host	43	93	1	'000001000100000000001000100000000000000000000002000000000000000000000000000001000000000000000000000000'
Host	43	94	1	'000000000100000000000000000000000000000000000002000000000000000000000000000011000000000000000000000000'
Host	43	95	1	'000001001100000000000000000000000000000000000000000000000000001000000000000000000000000000000000000000'
Host	43	96	1	'000000000100000000000000100000000000000000000000000000000000000100000000000001010000000000000000000000'
Host	43	97	1	'000001000000000000000000100000000000000010000000000000000000000000000000000010000000000000000000000000'
Host	43	98	1	'000001000100100000000000000000000000000000000000000000000000001000000000000001010000000000000000000000'
Host	43	99	1	'000001000100000000000000000000000000000000000000000000000010001000000000000001010000000000000000000000'
Host	43	100	1	'000001000100000000000000000000000000000000000000000000000000001000000000000001000000000000000000000000'
Host	43	101	1	'000000000100000100001000000000000000000000000000000000000000001000000000000001010000000000000000000000'
Host	43	102	1	'000001000100000000000000000000000000000000000002000000000000001000000000000001010000000000000000000000'
Host	43	103	1	'000000000100000000000000000000000000000000200000000000000000001000000000000001011000000000000000000000'
Host	43	104	1	'000001000100000000000000000000000000000000000000000000000000000000000100000000000000000000000000000000'
Host	43	105	1	'000000000100000000000000100000000000000000000000000010001000001000000000000001010000000000000000000000'
Host	43	106	1	'000000000000000000001000000000000000000000000000000000000000000000000000000010000001000000000000000000'
Host	43	107	1	'000001000100000000000000100000000000000000000200000000000000001000000000000001000000000000000000000000'
Host	43	108	1	'000000000100000000001000000000000000000000000000000000000000001000000000000001011000000000000000000000'
Host	43	109	1	'000000000100000000000000000000000000000000000000000000000000000000000000000010010001000000000000000000'
Host	43	110	1	'000000000100000000000000000000000000000000000000000000000000001000000000000001010000000000000000100000'
Host	43	111	1	'000000000100000000000000000000000000000000000001000000000000001000000000000001010000001000000000000000'
Host	43	112	1	'000001000100000000001000100000000000000000000000000000000000000000000000000000000000000000000000000000'
Host	43	113	1	'000000000100000000000000000000000000000010000000000000000000001000000000000010000000000000000000000000'
Host	43	114	1	'000001000000000000000000100000000000000000000000000000000000000000000000000010010000000000000000000000'
Host	43	115	1	'000000000100000000001000100000000000000000000000000000000000000000000000000000000000000000000000000000'
Host	43	116	1	'000000000100000000000000000000000000000000000002000000000000000000000000000001010000000000000000000000'
Host	43	117	1	'000001000100000000000000100000000000000000000000000000000000000000000000000001000000000000000000000000'
Host	43	118	1	'000000000100000000001000000000000000000000000000000000000000001000000000000001010000000000000000100000'
Host	43	119	1	'000000000100000000001000100000000000000000000002000000000000000000000000000010000000000000000000000000'
Host	43	120	1	'000001000100000000001000100000000000000000000000000000000000000000000000000010010000000000000000000000'
Host	43	121	1	'000000000100000000000000000000000000000000000000000000000000001000000000000001010000010000000000000000'
Host	43	122	1	'000010000100000000000000000000000000000000000000000000000000001000000000000001000000000000000000000000'
Host	43	123	1	'000000000100000000000000000000000000000000000000000000000000000000000000000000010000000000000000000000'
Host	43	124	1	'000001000100000000000000100000000000000000000002000000000000000010000000000010000000000000000000000000'
Host	43	125	1	'000001000100000000000000100000000000000000000000000000000000000000000000000010000000000000001000000000'
Host	43	126	1	'000000000100000000000000100000000000000000000000000000000000001000000000000000000000000000000000000000'
Host	43	127	1	'000000000100000000000000100000000000000000000000000000000000000000000000000010000000000000000000000000'
Host	43	128	1	'000000000100000000000000100000000000000000000000000000000000001000000000000010000000000000000000000000'
Host	43	129	1	'000000000100000000000000000000000000000000000002000000000000000000000000000010010000000000000000000000'
Host	43	130	1	'000000000100000000000000000000000000000010000000000000000000000000000000000000010000000000000000000000'
Host	43	131	1	'000000000100000000001000100000000000000000000000000000000000001000000000000001010000000000000000000000'
Host	43	132	1	'000000000100000000000000000000000000000000000000000000000000000000000000000000000000000000000000000000'
Host	43	133	1	'000001000100000000000000100000000000100000000000000000000000000000000000000001010000000000000000000000'
Host	43	134	1	'000000001100000000000000000000000000001000000000000000000000001000000000000001000000000000000000000000'
Host	43	135	1	'000001000000000000001000100000000000000000000000000000000000000000000000000000000000000000000000000000'
Host	43	136	1	'000000000100000000000001100000000000000000000000000000000000000000000000000000010000000000000000000000'
Host	43	137	1	'000000000100000000000000100000000000000000000000000000000000001000000000000010010000000000000000000000'
Host	43	138	1	'000001000100000000001000100000000000000000000002000000000000001000000000000001010000000000000000000000'
Host	43	139	1	'000000000100000000000000100000000000000000000000000000000000000000000000001010000000000000000000000000'
Host	43	140	1	'000001000100000000000000100000000000000000000002000000000000001000000000000011010000000000000000000000'
Host	43	141	1	'000001000100000000001000100000000000000000000000000000000000000000000000000011010000000000000000000000'
Host	43	142	1	'000000000100000000001000000000000000000000000000000000000000001000000000000001010000000001000000000000'
Host	43	143	1	'000001000000000000001000100000000000000000000000000000000000001000000000000010000000000000000000000000'
Host	43	144	1	'000000000100000000001000000000000000000000000000000010000000001000000000000001010000000000000000000000'
Host	43	145	1	'000001000100100000001000100000000000000000000000000000000000000000000000000010000000000000000000000000'
Host	43	146	1	'000001000100000000000000100000000000000000000000000000000000001000000000000000010000000000000000000000'
Host	43	147	1	'000001000100000000000000000000000000000000000000000100000000001000000000000001010000000000000000000000'
Host	43	148	1	'000000000100000000000000000000000000000000010000000000000000000000000000000001010000000000000000000000'
Host	43	149	1	'000000000100000000000000000000000000000000000000000000000000000000000000000010000000000000000000000000'
Host	43	150	1	'000000000100000000001000000000000000000000000000000000000000001000000000000000000000000000000000000000'
Host	43	151	1	'000000000100000000000000000000000000000000000001000000000010001000000010000001010000000000000000000000'
Host	43	152	1	'000000000100000000000000000000000000000000000000000000000100000000000000000010000000000000000000000000'
Host	43	153	1	'000001000000000000000000000000000000000000000000000000000000000000000000000010000000000000000000000000'
Host	43	154	1	'010000000100000000000000000000000000000000000000000000000000001000000000000001010000000000000000000000'
Host	43	155	1	'000000000100000000000000100000000000000000000000000000000000101000000000000001010000000000000000000000'
Host	43	156	1	'000001000100000000000000100000000000000000000000000000000000000000000000000001010000001000000000000000'
Host	43	157	1	'000001000100000000000000100000000001000000000002000000000000000000000000000010000000001000000000000000'
Host	43	158	1	'000001000100000000000000100000000000000000000002000000010000000000000000000001010000000000000000000000'
Host	43	159	1	'000001000100000000000000100000000000000000000000000001000000000000000000000010000000000000000000000000'
Host	43	160	1	'000001000100000000000100100000000000000000000000000000000000000001000000000001010000000000000000000000'
Host	50	1	415	'000001000000000000001000100000000000000000000000000000000000000000000000000010000000000000000000000000'
Host	50	2	122	'000001000100000000000000100000000000000000000002000000000000000000000000000010000000000000000000000000'
Host	50	3	86	'000001000000000000000000100000000000000000000000000000000000000000000000000010000000000000000000000000'
Host	50	4	67	'000001001100000000001000100000000000000000000002000000000000000000000000000010000000000000000000000000'
Host	50	5	17	'000001000000100000000000100000000000001000000000000000000000000000000000000010000000000000000000000000'
Host	50	6	15	'000001000000000000000000100000000000000000000000000000000000000000000000000010000000000000001000000000'
Host	50	7	13	'001001000000000000001000100000000000000000000000000000000000000000000000000010000000000000000000000000'
Host	50	8	13	'000001000100000000001000100000000000000000000000000000000000000000000000000010000000000000000000000000'
Host	50	9	12	'000001000100000000001000000000000000000000000000000000000000001000000000000001010000000000000000000000'
Host	50	10	11	'000001000100000000000000100000000000000000000000000000000000000000000000000010000000000000000000000000'
Host	50	11	10	'000001000000000000001000100000000000000000000000000000000000000000000000000010001000000000000000000000'
Host	50	12	10	'000001000000000000001000100000000000001000000000000000000000000000000000000010000000000000000000000000'
Host	50	13	10	'000001100000000000000000100000000000000000000000000000000000000000000000000010000000000000000000000000'
Host	50	14	9	'000001001000000000001000100000000000000000000000000000000000000000000000000010000000000000000000000000'
Host	50	15	9	'000001001100000000001000100000000000001000000000000000000000000000000000000010000000000000000000000000'
Host	50	16	8	'000001000000000000001000100000000000000000000002000000000000000000000000000010000000000000000000000000'
Host	50	17	7	'000001001100000000001000100000000000000000000000000000000000000000000000000010000000000000000000000000'
Host	50	18	7	'000000000100000000001000000000000000000000000000000000000000001000000000000001010000000000000000000000'
Host	50	19	6	'001001000000000000000000100000000000000000000000000000000000000000000000000010000000000000000000000000'
Host	50	20	6	'000001000100000000001000100000000000000000000002000000000000000000000000000010000000000000000000000000'
Host	50	21	5	'000001000000000000001000100000000000000000000000000000000000000010000000000010000000000000000000000000'
Host	50	22	5	'000001000100000000000000000000000000000000000000000000000000001000000000000001010000000000000000000000'
Host	50	23	5	'000001000100000000000000100000000000000000000002000000000000000000000000000010000000000000000000100000'
Host	50	24	4	'000001000000000000001000100000000000000000000000000000000000000000000000000010000000000000001000000000'
Host	50	25	4	'000001000000000000001000100000000000000000000000000000000000000000000000000010000000000000000000100000'
Host	50	26	4	'000000000100000000000000000000000000000000000001000000000000001000000000000001010000000000000000000000'
Host	50	27	4	'000000000100000000000000000000000000000000000000000000000000001000000000000001010000000000000000000000'
Host	50	28	3	'000001000000000000001000100000000000000010000000000000000000000000000000000010000000000000000000000000'
Host	50	29	3	'000001000000000000001000100000000000000000000000000000000000000000000000000010000000001000000000000000'
Host	50	30	3	'000001000000000000000000100000000000000000000002000000000000000000000000000010000000000000000000000000'
Host	50	31	3	'000001000100000000001000100000000000000000000000000000000000000000000000000110000000000000000000000000'
Host	50	32	3	'000001000100000000000000000000000000000000000010000000001000001000000000000001010000000000000000000000'
Host	50	33	3	'000001000100000000000000100000000000000010000002000000000000000000000000000010000000000000000000000000'
Host	50	34	2	'000001000000000000001000100000000000000000000000000000000000000000000000000010000001000000000000000000'
Host	50	35	2	'000001001100000000001000100000000000000000000002000000000000000000000000000010000000000001000000000000'
Host	50	36	2	'000011000000000000001000100000000000100000000000000000000000000000000000000010000000000000000000000000'
Host	50	37	2	'000011000000000000000000100000000000000000000000000000000000000000000000000010000001000000000000000000'
Host	50	38	2	'000001000000000000001000110000000000000000000000000000000000000000000000000010000000000000000000000000'
Host	50	39	2	'000001000000000000001000100000000000000000000000000000000000000000000000000010000000100000000000000000'
Host	50	40	2	'000001000000000000001000100000000000000000000000000000000000000000000000000010000100000000000000000000'
Host	50	41	2	'000001000000000000001000100000000100000000000000000000000000000000000000000010000000000000000000000000'
Host	50	42	2	'000001001000000000001000100000000000000000000000000000000000000000000000000010000001000000000000000000'
Host	50	43	2	'000001000000100000001000100000000000000000000000000000000000000000000000000010000000000000000000000000'
Host	50	44	2	'000001000100000000000000100000000000000000000000000000000000000000000000001010000000000000000000000000'
Host	50	45	2	'000001000000000000000000100000000000000000000000000000000000000000000000000010000001000001000000000000'
Host	50	46	2	'000011000000000000000000100000000000000000000200000000000000000000000000000010000000000000000000000000'
Host	50	47	2	'000001000000000000001000100000000000000000100000000000000000000000000000000010000000000000000000000000'
Host	50	48	2	'000001000000000000001000100000000000000000000010000000000000000000000000000010000000000000000000000000'
Host	50	49	2	'000000000100000000000000000000000000100000000000000000000000001000000000000001010000000000000000000000'
Host	50	50	2	'000001000000000000001000100000000000000000000000000000000000001000000000000001010000000000000000000000'
Host	50	51	2	'000001000000000000001000100000000000100000000000000000000000000000000000000010000000000000000000000000'
Host	50	52	1	'000001000000000000001000100000000000000000000000000000000000000000000000000010000001000000000000100000'
Host	50	53	1	'000001000000000000001000100000000000000000000000000000000000000000000000000010000001000001000000000000'
Host	50	54	1	'000011000000000000001000100000000000000000000000000000000000000000000000000010000000001000000000000000'
Host	50	55	1	'000001000000000000000000100000000000000000000000000000000000000000000000000010001000000000000000000000'
Host	50	56	1	'000001000000000000001000100000000000000000000000000000001000000000000000000010000000000000000000000000'
Host	50	57	1	'000001000000000000001000100000000000000000000000000000000000000000000100000010000000000000000000000000'
Host	50	58	1	'000001010000000000001000100000000000000000000000000000000000000000000000000010000000000000000000000000'
Host	50	59	1	'000001000000000000001000100000000000010000000000000000000000000000000000000010000000000000000000000000'
Host	50	60	1	'000000000000000000001000100000000000000000000000000000000000000000000000000010000000000000000000000000'
Host	50	61	1	'000001000000000000001000100000000000000000000000000000000000000000001000000010000000000000000000000000'
Host	50	62	1	'000001000000000000001000100000000000000000000000001000000000000000000000000010000000000000000000000000'
Host	50	63	1	'000001000000000000001000100000000000000000000000000000000000000000000000000010000000000000000000001000'
Host	50	64	1	'001001001100100000001000100000000000000000000002000000000000000000000000000010000000000000000000000000'
Host	50	65	1	'000001001100000000000000100000000000000000000002000000000000000000000000000010000000000000000000000000'
Host	50	66	1	'000001000100000000000000100000000000000000000001000000000000000000000000000010000000000000000000000000'
Host	50	67	1	'000001001100000000001000100000000000001000000000000000000000000000000000000010000000000000000000100000'
Host	50	68	1	'000001000000000000001000100000000000001000000002000000000000000000000000000010000000000000000000000000'
Host	50	69	1	'000001001100000000001000100000000000000000000002000000000000000000000000010010000000000000000000000000'
Host	50	70	1	'000001101000000000000000100000000000000000000000000000000000000000000000100010000000000000000000000000'
Host	50	71	1	'000001000000000001000000100000000000000000000000000000000000000000000000000010000000000000000000000000'
Host	50	72	1	'000001000000000000000000100000000000001000000000000000000000000000000000000010000000000000000000000000'
Host	50	73	1	'000001000000000000000000100000000000000000100000000000000000000000000000000010000000000000000000000000'
Host	50	74	1	'000001000000000000000000100000000000000000000000000000000000000000000000000010000000100000000000000000'
Host	50	75	1	'000001001100000000001000100000000000000000100002000000000000000000000000000010000000000000000000000000'
Host	50	76	1	'000000000100000000000000000000000000000000000001000000000000000000000000000010000000000000000000000000'
Host	50	77	1	'000001000000000000001000100000000000000000000200000000000000000000000000000010000000000000000000000000'
Host	50	78	1	'000001000000000000001000000000000000000000200000000000000000001000000000000001010000000000000000000000'
Host	50	79	1	'000001000000000000000000100000000000000000000000000000000000000000000000000110000000000000000000000000'
Host	50	80	1	'000001000000000000000000100010000000000000000000000000000000000000000000000010000000000000000000000000'
Host	50	81	1	'000001001100000000001000100000000000000000000002000010000000000000000000000010000000000000000000000000'
Host	50	82	1	'001001000000000000001000100000000000000000000000000000000000000000010000000010000000000000000000000000'
Host	50	83	1	'000001001000000000001000100000000000000000000002000000000000000000000000000010000000000000000000000000'
Host	50	84	1	'000001001100000000001000100000000000000000000000000000000000000000100000000010000000000000000000000000'
Host	50	85	1	'000001000100000000001000100000000000000000000000000000000000000000000000000010000001000000000000000000'
Host	50	86	1	'000001000000000000001000100000000000000000000000000000000000000100000000000010000000000000000000000000'
Host	50	87	1	'000001001100000000001000100000000000000000010002000000000000000000000000000010000000000000000000000000'
Host	50	88	1	'000001000100000000000000000000000000000000000000000000000000011000000000000001010000000000000000000000'
Host	50	89	1	'000001001100000000000000000000000000000000000000000000000000001000000000000001010000000000000000000000'
Host	50	90	1	'000000000100000000000000010000000000000000000000000000000000001000000000000001010000000000000000000000'
Host	50	91	1	'000001001100000000001000000000000000000000000000000000000000001000000000000001010000000000000000000000'
Host	50	92	1	'000001000100000000000000100000000000000000000000000000000000000000000000000011010000000000000000000000'
Host	50	93	1	'000000000100000000001000000000000000000000000000000000000000000000000000000001010000000000000000000000'
Host	50	94	1	'000001000100000000000000000000000000000000000000000000000000001000000000000011000000000000000000000000'
Host	50	95	1	'000000000100000000000000000000000000000000000000000000000000001000000000000010000000000000000000000000'
Host	50	96	1	'000001000100000000001000000000000000000000000001000000000000001000000000000001010000000000000000100000'
Host	50	97	1	'000001000100000000000000000000000000000000000000000000000000001000000000000010000000000000000000000000'
Host	50	98	1	'000001000100000000001000000000000000000000000000000000000000001000000000000010000000000000000000000000'
Host	50	99	1	'000001000100000000001000000000000000000000000000000000000000000000000000000010000000000000000000000000'
Host	50	100	1	'000001000000000000001000100000000000000000000000000000000000001000000000000010010000000000000000000000'
Host	50	101	1	'000001000100000000000000000000000000000000000010000000001000001000000000000010000000000000000000000000'
Host	50	102	1	'000001000100000000001000000000000000000000000000000000000000001000000000000000010000000000000000000000'
Host	50	103	1	'000001000000000000000000100000000000000000000000000000000000001000000000000001010000000000000000000000'
Host	50	104	1	'000001000000000000001000100000000000000000000000000000000000000000000000000001010000000000000000000000'
Host	50	105	1	'000001000000100000000000100000000000001000000000000000000000000000000000000001010000000000000000000000'
Host	50	106	1	'000001000000000000001000100000000000000000000000000000000000000000100000000010000000000000000000000000'
Host	50	107	1	'000001000000000000001000100000000000000000000000000000000000000000000000010010000000000000000000000000'
Host	50	108	1	'000001000100000000000000000000000000000000000000000000000000000000000000000010000000000000000000000000'
Host	50	109	1	'000001000100000000000000100000000000000000000002000000000010000000000000000010000000000000000000000000'
Host	50	110	1	'000001000100000000000000100000000000000000000002000000000000000000000000000010000000000000000000001000'
Host	50	111	1	'000001000100000000000000100000000000001000000002000000000000000000000000000010000000000000000000000000'
Host	50	112	1	'000001001100000000001000000000000000000000000002000000000000000000000000000010000000000000000000000000'
Host	50	113	1	'000001000100000000000000100000000000000000000002000000000000000000000000000010000000000000001000000000'
Host	50	114	1	'000001000100000001000000100000000000000000000002000000000000000000000000000010000000000000000000000000'
Host	50	115	1	'000001000000000000001000100000000000000000000002000000000000000000000000000010000000000000000000100000'
Host	50	116	1	'000011000000000000001000100000000000100000000000000000001000000000000000000010000000000000000000000000'
Host	50	117	1	'000001001100000000001000100000000000000001000002000000000000000000000000000010000000000000000000000000'
Host	50	118	1	'000001000000000000001000100000000000000000000000000000000000001000000000000000010000000000000100000000'
Host	50	119	1	'000001011100000000001000100000000000000000000002000000000000000000000000000010000000000000000000000000'
Host	50	120	1	'000001000000000000001000100000000000000000000000000000000000001000000000000010000000000000000000000000'
Host	50	121	1	'000001000100000000001000000000000000000000000000000000000100001000000000000001010000000000000000000000'
Host	50	122	1	'000001000000000000000000100000000000000000000001000000000000000000000000000010000000000000000000000000'
Host	50	123	1	'000001000000010000001000100000000000000000000000000000000000000000000000000010000000000000000000000000'
Host	50	124	1	'000001000100000000000000100000000000000000000000000000000000001000000000000001010000000000000000000000'
Host	50	125	1	'000001001100010000000000100000000000000000000002000000000000000000000000000010000000000000000000000000'
Host	50	126	1	'001001000000000000001000100000000000000000000000000000000000000000000000000010000000000000000100000000'
Host	50	127	1	'000001000100000000000000000000000000000000000002000000000000000000000000000010000000000000000000000000'
Host	50	128	1	'000001000100000000000000100100000000000000000002000000000000000000000000000010000000000000000000000000'
Host	50	129	1	'000001000000000100000000100000000000000000000000000000000000000000000000000010000000000000000000000000'
Host	50	130	1	'000001000000000000001010100000000000000000000000000000000000000000000000000010000000000000000000000000'
Host	50	131	1	'000001000100000000000000100000000000000000000002000000000000000000001000000010000000000000000000000000'
Host	50	132	1	'000001000100000000001000010000000000000000000000000000000000001000000000000001010000000000000000000000'
Host	50	133	1	'000001000100000000001000100000000000000000000000000001000000000000000000000010000000000000000000000000'
Host	53	1	559	'000001000000000000001000100000000000000000000000000000000000000000000000000010000000000000000000000000'
Host	53	2	197	'000001000010000000000000100000000000000000000000000000000000000000000000000010000000000000000000000000'
Host	53	3	84	'000001000010100000000000100000000000001000000000000000000000000000000000000010000000000000000000000000'
Host	53	4	45	'000001000000000000000000100000000000000000000000000000000000000000000000000010000000000000000000000000'
Host	53	5	29	'000001000000000000001000100000000000001000000000000000000000000000000000000010000000000000000000000000'
Host	53	6	20	'001001000000000000001000100000000000000000000000000000000000000000000000000010000000000000000000000000'
Host	53	7	16	'000001001000000000001000100000000000000000000000000000000000000000000000000010000000000000000000000000'
Host	53	8	16	'000001000100000000001000000000000000000000000000000000000000001000000000000001010000000000000000000000'
Host	53	9	15	'000001000000000000001000100000000000000000000000000000000000000000000000000010001000000000000000000000'
Host	53	10	13	'000001000010000000001000100000000000000000000000000000000000000000000000000010000000000000000000000000'
Host	53	11	13	'000001000010100000000000100000000000000000000000000000000000000000000000000010000000000000000000000000'
Host	53	12	12	'000001100010000000000000100000000000000000000000000000000000000000000000000010000000000000000000000000'
Host	53	13	10	'000001000010000000000000100000000000001000000000000000000000000000000000000010000000000000000000000000'
Host	53	14	9	'000001000000000000000000100000000000000000000000000000000000000000000000000010000000000000001000000000'
Host	53	15	8	'000001000000000000001000100000000000000000000001000000000000000000000000000010000000000000000000000000'
Host	53	16	8	'000001000000000000001000100000000000000000000002000000000000000000000000000010000000000000000000000000'
Host	53	17	8	'000001000000000000001000100000000000000000000000000000000000000000000000000010000001000000000000000000'
Host	53	18	8	'000001000100000000000000100000000000000000000002000000000000000000000000000010000000000000000000000000'
Host	53	19	6	'000001000000000000001000100000000000000000000000000000000000000001000000000010000000000000000000000000'
Host	53	20	6	'000001001100000000001000000000000000000000000000000000000000001000000000000001010000000000000000000000'
Host	53	21	5	'000001000000000000001000100000000000000000000000000000000000000000000000100010000000000000000000000000'
Host	53	22	5	'000001000000000000001000100000000000000000000000000000000000000000000000000010000000000000001000000000'
Host	53	23	5	'000001000000000000001000100000000000000010000000000000000000000000000000000010000000000000000000000000'
Host	53	24	5	'000001000000000000001000100000000000000000000000000000000000000000000000000001010000000000000000000000'
Host	53	25	5	'000101000010000000000000100000000000000000000000000000000000000000000000000010000000000000000000000000'
Host	53	26	5	'000001000010100000001000100000000000000000000000000000000000000000000000000010000000000000000000000000'
Host	53	27	4	'000001000000000000001000100000000000000000000000000000000000000000000000000010000000010000000000000000'
Host	53	28	4	'000001000100000000001000100000000000000000000000000000000000000000000000000010000000000000000000000000'
Host	53	29	4	'000001000000000000000000100000000000001000000000000000000000000000000000000010000000000000000000000000'
Host	53	30	4	'000001001010000000000000100000000000000000000000000000000000000000000000000010000000000000000000000000'
Host	53	31	4	'000011000000000000000000100000000000000000000000000000000000000000000000000010000001000000000000000000'
Host	53	32	3	'000001000000000000001000100000000000000000000000000000000000000000000100000010000000000000000000000000'
Host	53	33	3	'000001000000000000001000100000000000000000010000000000000000000000000000000010000000000000000000000000'
Host	53	34	3	'000001000000000000001000100000000000000000000000000000000010000000000000000010000000000000000000000000'
Host	53	35	3	'000001000000100000000000100000000000001000000000000000000000000000000000000010000000000000000000000000'
Host	53	36	3	'000001000010000000000000100000000000000000000000000000000000000000000000000010000000000000001000000000'
Host	53	37	3	'000001101010000000000000100000000000000000000000000000000000000000000000100010000000000000000000000000'
Host	53	38	3	'000001000000000000000000100000000000000000000000000000000000000000000000000010000000000100000000000000'
Host	53	39	3	'000001000000000000001000100000000000000000000000000000000000001000000000000001010000000000000000000000'
Host	53	40	3	'000001001000000000001000100000000000001000000000000000000000000000000000000010000000000000000000000000'
Host	53	41	3	'000001001010100000000000100000000000001000000000000000000000000000000000000010000000000000000000000000'
Host	53	42	3	'001001000010000000000000100000000000000000000000000000000000000000000000000010000000000000000000000000'
Host	53	43	2	'000001000000000000001000100100000000000000000000000000000000000000000000000010000000000000000000000000'
Host	53	44	2	'000011000000000000001000100000000000000000000000000000000000000000000000000010000000000000000000000000'
Host	53	45	2	'000001000000000000001000100000000000000000000000000000000000000000001000000010000000000000000000000000'
Host	53	46	2	'000001000000000000001000100000000000000000000000000000000100000000000000000010000000000000000000000000'
Host	53	47	2	'000001000000000000001000100000000000000000000000000000000000000000000000000010000000000100000000000000'
Host	53	48	2	'000001000100000000001000000000000000000000000000000000000000000000000000000010000000000000000000000000'
Host	53	49	2	'000000000000000000001000100000000000000000000000000000000000000000000000000010000000000000000000000000'
Host	53	50	2	'000001000000000000001000100000000000100000000000000000000000000000000000000010000000000000000000000000'
Host	53	51	2	'000001000100000000001000000000000000000000000000000000000000001000000000000001011000000000000000000000'
Host	53	52	2	'000001000000000000001000100000000000000000000000000000000000000000000000000010010000000000000000000000'
Host	53	53	2	'000000000100000000001000000000000000000000000000000000000000001000000000000001010000000000000000000000'
Host	53	54	2	'000001000000000000000000100000000000000000000000000000000000000000000000000001010000000000000000000000'
Host	53	55	2	'000001001000000000001000100000000000000000000000000000000000000000000000000010000001000000000000000000'
Host	53	56	2	'000001000010100000000000100000000000101000000000000000000000000000000000000010000000000000000000000000'
Host	53	57	2	'000001001100000000000000000000000000000000000000000000000000000000000000000010000000000000000000000000'
Host	53	58	2	'000001000000000000001000100000000000000000000000000000000000000010000000000010000000000000000000000000'
Host	53	59	2	'000001010000000000001000100000000000000000000000000000000000000000000000000010000000000000000000000000'
Host	53	60	2	'000001001000000000001000100000000000000000000002000000000000000000000000000010000000000000000000000000'
Host	53	61	2	'000001000010000000000000100000000000000000000000000000100000000000000000000010000000000000000000000000'
Host	53	62	2	'000001000000000000001000100000000001000000000000000000000000000000000000000010000000000000000000000000'
Host	53	63	2	'000001000010000000000000100000000000000010000000000000000000000000000000000010000000000000000000000000'
Host	53	64	2	'000001000000000000001000100000000000000000000000000000000000000000000000000010000000000000000000100000'
Host	53	65	2	'000001000000000000000000100000000000000000000000000000000000000000000000000010000001000000000000000000'
Host	53	66	2	'000001001100000000001000100000000000000000000000000000000000000000000000000010000000000000000000000000'
Host	53	67	2	'000001000000000000001000000000000000000000000000000000000000000000000000000010000000000000000000000000'
Host	53	68	2	'000001000100000000001000000000000000001000000000000000000000000000000000000010000000000000000000000000'
Host	53	69	2	'000001000010000000000000100000000000000000000000000000000000000000000000000010000001000000000000000000'
Host	53	70	2	'000001000010000000000000100000000000000000000000000000000000000000000000000010000000000000000000100000'
Host	53	71	2	'000001000000000000001100100000000000000000000000000000000000000000000000000010000000000000000000000000'
Host	53	72	2	'000001000010100000000000100000010000001000000000000000000000000000000000000010000000000000000000000000'
Host	53	73	1	'000001000000000000001000100000000000000000000000000000000001000000000000000010000000000000000000000000'
Host	53	74	1	'000001100000000000001000100000000000001000000000000000000000000000000000000010000000000000000000000000'
Host	53	75	1	'000101000000000000001000100000000000000000000000000000000000000000000000000010000001000000000000000000'
Host	53	76	1	'010001000000000000001000100000000000000000000000000000000000000000000000000010000001000000000000000000'
Host	53	77	1	'000001000000000000001000100000000000000000000000000000000000000000000000000110000000000000000000000000'
Host	53	78	1	'000001000000000000001000100000000000000000000100000000000000000000000000000010000000000000000000000000'
Host	53	79	1	'000001000000000000011000100000000000000000000000000000000000000000000000000010000000000000000000000000'
Host	53	80	1	'000001000000000000001000100000000000000000000000000000000000100000000000000010000000000000000010000000'
Host	53	81	1	'000001101000000000001000100000000000000000000000000000000000000000000000000010000000000000000000000000'
Host	53	82	1	'000001000000000000000000100000000000000000000000000000000000000001000000000010000000000000001000000000'
Host	53	83	1	'000001000000000000001000100000000000000000000000000000000000000000000000001010000000000000000000000000'
Host	53	84	1	'000001000000000100001000100000000000000000000000000000000000000000000000000010000000000000000000000000'
Host	53	85	1	'000001001000000000000000100000000000001000000000000000000000000000000000000010000000000000001000000000'
Host	53	86	1	'000001000000100000001000100000000000000000000000000000000000000000000000000010000000000000000000000000'
Host	53	87	1	'000001000000000000001000100100000000001000000000000000000010000000000000000010000000000000000000000000'
Host	53	88	1	'000001000000000000001000100000000000000000000000000000000000000000000000000010000000000100000000100000'
Host	53	89	1	'000001000000000000001000100000000000000000000000000000000000000000000000010010000000000000000000000000'
Host	53	90	1	'000001000000000000001000100000001000000000000000000000000000000000000000000010000000000000000000000000'
Host	53	91	1	'010001000100000000001000000000000000000000000000000000000000001000000000000001010000000000000000000000'
Host	53	92	1	'001001000100000000001000000000000000000000000000000000000000001000000000000001010000000000000000000000'
Host	53	93	1	'000001000000000000001000100000000000000000000000000000000000000000000010000001010000000000000000000000'
Host	53	94	1	'000001000000000000001000100000000000000000000000000000000000000000000000000001010000001000000000000000'
Host	53	95	1	'000000000100000000001000000000000000000000000002000000000000001000000000000001010000000000000000000000'
Host	53	96	1	'000000000100000000000000000000000000000000000001000000000000001000000000000001010000000000000000000000'
Host	53	97	1	'000001001100000000000000000000000000000000000000000000000000001000000000000001010000000000000000000000'
Host	53	98	1	'000001000100000000001000000000000000000000000000000000000000001000000000000001010000000000000000000010'
Host	53	99	1	'001000000100000000001000000000000000000000000000000000000000001000000000000001010000000000000000000000'
Host	53	100	1	'001001000000000000001000100000000000000010000000000000000000000000000000000010000000000000000000000000'
Host	53	101	1	'000001100000000000000000100000000000000000000000000000000000000000000000000010000000000000000000000000'
Host	53	102	1	'000001000000000000000000100000000000000100000000000000000000000000000000000010000000000000000000000000'
Host	53	103	1	'000001000000000000001000100000000010000000000000000000000000000000000000000010000000000000000000000000'
Host	53	104	1	'000001000010000000000000100000000000000000000000000000000000000000000000000010000000000000000000010000'
Host	53	105	1	'000001000110000000000000100000000000000000000000000000000000000000000000000010000000000000000000000000'
Host	53	106	1	'000001000010000000000000100000000000100000000000000000000000000000000000000010000000000000000000000000'
Host	53	107	1	'000001000010100000000000100000000000001000000000000000000010000000000000000010000000000000000000000000'
Host	53	108	1	'000001000010000000000000100100000000000000000000000000000000000000000000000010000000000000000000000000'
Host	53	109	1	'000001000010000000001000100000000000000000000001000000000000000000000000000010000000000000000000000000'
Host	53	110	1	'000001000010000000000000100000000000001000000000000000000000000000000000000010000000100000000000000000'
Host	53	111	1	'000001000010000000000000100000000000000000000000000000000000000000000100000010000000000000000000000000'
Host	53	112	1	'000001000010000000000000100000000000000000000100000000000000000000000000000010000000000000000000100000'
Host	53	113	1	'000001000010001000000000100000000000000000000000000000000000000000000000000010000000000000000000000000'
Host	53	114	1	'000001000010100000000000100000000000001000000200000000000000000000000000000010000000000000000000000000'
Host	53	115	1	'000001000010000000001000100000000000000000000000000000000000000000000000000010000000000000001000000000'
Host	53	116	1	'000001000010000000000000100000000000000000000000001000000000000000000000000010000000000000000000000000'
Host	53	117	1	'000001000010000100000000100000000000000000000000000000000000000000000000000010000000000000000000000000'
Host	53	118	1	'000001000000000000001000100000000000000010000000000000000010000000000000000010000000000000000000000000'
Host	53	119	1	'000001001100000000000000100000000000000000000000000000000000000000000000000010000000000000000000000000'
Host	53	120	1	'000001000100000000001000000000000000000000000000000000000000000000000000000010000000000000000000000100'
Host	53	121	1	'000001001000100000000000100000000000000000000000100000000000000000000000000010000000000000000000000000'
Host	53	122	1	'000101000010000000000000100000000000000000000000000000000000000000000000000010000000001000000000000000'
Host	53	123	1	'000001100010000000000000100000000000000000000000000000000000000000000000100010000000000000000000000000'
Host	53	124	1	'000001000000100000000000100000000000000000000000000000000000000000000000000010000000000000000000000000'
Host	53	125	1	'000001000000000000001000100000000000000000000000000000000000001000000000000010000000000000000000000000'
Host	53	126	1	'000001000010100000001000100000000000000000000000000000000000000000000000000010000000100000000000000000'
Host	53	127	1	'001001000000000000000000100000000000000000000000000000000000000000000000000010000000000000000000000000'
Host	53	128	1	'000001000010100000000000100000000000101000000000000000000100000000000000000010000000000000000000000000'
Host	53	129	1	'000001000010100000000000000000000000000000000000000000000000000000000000000001010000000000000000000000'
Host	53	130	1	'000001000010100000000000100000000000001000000000000000000000001000000000000001010000000000000000000000'
Host	53	131	1	'000001101010000000000000100000000000000000000000000000000000000000000000000010000000000000000000000000'
Host	53	132	1	'000001001100000000001000100000000000000000000002000000000000000000000000000010000000000000000000000000'
Host	53	133	1	'000101000010000000000000100000000000000000000000000000000000000000000000000011000000000000000000000000'
Host	53	134	1	'000001000000000000000000100000000000000000000000000000000000001000000000000001010000000000000000000000'
Host	53	135	1	'001001000000000000001000000000000000000000000000000000000000001000000000000001010000000000000000000000'
Host	53	136	1	'000001001100000000000000000000000000000000000001000000000000001000000000000001010000000000000000000000'
Host	53	137	1	'000001001100000000000000000000000000000000000001000000000000001000000000000001000000000000000000000000'
Host	53	138	1	'000001000000000000001000100000000000000000000000000000000000000000000000000010000000001000000000000000'
Host	53	139	1	'000001000000000000000000100000000000000000000002000000000000000000000000000010000000000000000000000000'
Host	53	140	1	'000001000000000000000000100000000000000000000000000000000000000000000000000010000000010000000000000000'
Host	53	141	1	'000001000000000000001000100001000000000000000000000000000000000000000000000010000000000000000000000000'
Host	53	142	1	'000001000010000000000010100000000000000000000000000000000000000000000000000010001000000000000000000000'
Host	53	143	1	'000001000000000000001000100000000000000001000000000000000000000000000000000010000000000000000000000000'
Host	53	144	1	'000001001100000000000000100000000000000000000002000000000000000000000000000010000000000000000000000000'
Host	53	145	1	'000001000000000000000000100000000000000000000000000000000000000000000000000010001000000000000000000000'
Host	53	146	1	'000001000000000000001000100000000000000000000000000000000000000000000000000010000100000000000000000000'
Host	53	147	1	'000001000000000000000000100100000000000000000000000000000000000000000000000010000000000000001000000000'
Host	53	148	1	'000001000000000000001000100000000000000000000000000000010000000000000000000010000000000000000000000000'
Host	53	149	1	'000001000010000000000000100000000000000000000000000000000000001000000000000010000000000000000000000000'
Host	53	150	1	'000001000010000000000000100000000000000000000000000000000000000100000000000010000000000000000000000000'
Host	53	151	1	'000001000010000000000000100000000000000000000100000000000000000000000000000010000000000000000000000010'
Host	53	152	1	'000001000010000000000000100000000000000000000000000000000000000000000000000010000100000000000000000000'
Host	53	153	1	'000001000010000000000000100000000000000000000000000000000000000000000000000010000000100000000000000000'
Host	53	154	1	'000001000000000000001000100000000000000000000000010000000000000000000000000010000000000000000000000000'
Host	53	155	1	'000001000000000000001000100000000000000000000000000000000010000000000000000010000000100000000000000000'
Host	53	156	1	'000000001100000000001000000000000000000000000000000000000000001000000000000001010000000000000000000000'
Host	53	157	1	'000001000000000000000000100000000000000000000000000000000000000000001000000010000000000000000000000000'
Host	53	158	1	'000001000010100000000000000000000000000000000000000000000000001000000000000001010000000000000000000000'
Host	53	159	1	'000001000000000000000000100000000000000000000000000000000000000000000000000000000000000000000000000010'
Host	53	160	1	'000001000010000000000000100000000000000000000002000000000000000000000000000010000000000000000000000000'
Host	53	161	1	'000001000010000000000000100000000000000000000000000000000000001000000000000001010000000000000000000000'
Host	53	162	1	'000001000010100000000000100000000000001000000000000010000000000000000000000010000000000000000000000000'
Host	53	163	1	'000001000010100000000000100000000000001000000000000000000000000000000000000010000000001000000000000000'
Host	53	164	1	'000001000010100000000000100000000000001000000000000001000000000000000000000010000000000000000000000000'
Host	53	165	1	'000011000000000000000000100000000000000000000000000000000000000000000000000010000000000000000000000000'
Host	53	166	1	'000001000000000000001000100000000000000000000000000000000000000000000000000010000000001000000000100000'
Host	53	167	1	'000001000000000000000000000000000000001000000000000000000000000000000000000010000000000000000000000000'
Host	53	168	1	'000011000000000000000000100000000000000000000000000000000000000000000000000001010000000000000000000000'
Host	53	169	1	'000000000100000000001000000000000000000000000000000000000000001100000000000001010000000000000000000000'
Host	53	170	1	'000001000010100000000000100000000000100000000000000000000000000000000000000010000000000000000000000000'
Host	53	171	1	'000001000010000000000000100000000000000000000000000000000000000000000000000010000000000100000000100000'
Host	53	172	1	'001001000000000000001000100000000000000000000000000000000000000001000000000010000000000000000000000000'
Host	53	173	1	'000001001000000000000000100000000000000000000000000000000000000000000000000010000000000000000000000000'
Host	53	174	1	'000001000010000000000000100000000000000000000000000000000000000000000000000110000000000000000000000000'
Host	53	175	1	'000001000000000000000000100000000000000000000200000000000000000000000000000010000000000000000000000000'
Host	53	176	1	'000001000000000000000000100000000000000000000000000000000000000000000000000010000000000000000000100000'
Host	53	177	1	'000001000000000000001000100000000000001000000000000000000000000000000000000011000000000000000000100000'
Host	53	178	1	'010001000000000000001000100000000000000000000000000000000000000000000000000010000000000000000000000000'
Host	53	179	1	'000001000000000000001000100000000000000000000000000010000000000000000000000010000000000000000000000000'
Host	53	180	1	'000001001100000000001000100000000000000000000000000000000000001000000000000001010000000000000000000000'
Host	53	181	1	'000001000000000000000000100000000000000000000000000000000000000000000000000011000000000000000000100000'
Host	53	182	1	'000000001100000000001000000000000000000000000000000000000000000000000000000010000000000000001000000000'
Host	53	183	1	'001001000010000000000000100000000000000000000000000000000000000000000000000001010000000000000000000000'
Host	53	184	1	'000001001000000000001000100000000000000000000000000000000000000000000000000001010000000000000000000000'
Host	53	185	1	'000001000010000000001000100000000000000000000002000000000000000000000000000010000000000000000000000000'
Host	53	186	1	'000001000010000000001000100000000000000000000000000000000000000000000000000110000000000000000000000000'
Host	53	187	1	'000001000000000000001000100000000000000000000000000000000000000000000000000010000000000010000000000000'
Host	53	188	1	'000001000000000000001000000000000000000000000000000000000000000000000000000001010000000000000000000000'
Host	53	189	1	'000001000010000000000100100000000000000000000000000000000000000000000000000010000000000000000000000000'
Host	53	190	1	'000001000000000100000000100000000000000000000000000000000000000000000000000011000000000000000000100000'
Host	53	191	1	'000001000100000000000000100000000000000000000000000000000000000000000000000010000000000000000000000000'
Host	53	192	1	'000001001000000100001000100000000000000000000000000000000000000000000000000010000000000000000000000000'
Host	53	193	1	'000001000000100000000000100000000000000000000002000000000000000000000000000010000000000000000000000000'
Host	53	194	1	'000001000000000000000000100000010000000000000000000000000000000000000000000010000000000000000000000000'
Host	53	195	1	'000001000010100000000000100000000000000000000000000000000000000000000000000010000000000000001000000000'
Host	53	196	1	'000001000000000000001000100000000000000100000000000000000000000000000000000010000000000000000000000000'
Host	53	197	1	'000001000000000100000000100000000000000000000000000000000000000000000000000010000000000000000000000000'
Host	53	198	1	'000000000100000000000000100000000000000000000000000000000000000000000000000010000000000000000000000000'
Host	53	199	1	'000001000000000000001000100000000000000000001000000000000000000000000000000010000000000000000000000000'
Host	53	200	1	'000000000100000000001000000000000000001000000000000000000000001000000000000001010000000000000000000000'
Host	53	201	1	'000001000100010000001000000000000000000000000000000000000000001000000000000001010000000000000000000000'
Host	53	202	1	'000001100010000000000000000000000000000000000000000000000000000000000000000010000000000000000000000000'
Host	53	203	1	'000001000000000000001000100001000000000000000000000000000000000000000000010010001000000000000000000000'
Host	53	204	1	'000001000000000000001000100000000001000000000000000000000000000000000000000010000100000000001000000000'
Host	53	205	1	'000001000010110000000000100000000000001000000000000000000000000000000000000010000000000000000000000000'
Host	60	1	320	'000001001100000000001000100000000000000000000002000000000000000000000000000010000000000000000000000000'
Host	60	2	105	'000001000010100000000000100000000000001000000000000000000000000000000000000010000000000000000000000000'
Host	60	3	81	'000001001100000000001000100000000000000000000002000010000000000000000000000010000000000000000000000000'
Host	60	4	55	'000001000010000000001000100000000000000000000000000000000000000000000000000010000000000000000000000000'
Host	60	5	51	'000101000010000000000000100000000000000000000000000000000000000000000000000010000000000000000000000000'
Host	60	6	48	'000001000010000000000000100000000000000000000000000000000000000000000000000010000000000000000000000000'
Host	60	7	43	'000001001010100000000000100000000000001000000000000000000000000000000000000010000000000000000000000000'
Host	60	8	36	'000001001100000000001000000000000000000000000000000000000000001000000000000001010000000000000000000000'
Host	60	9	25	'000001000100000000000000100000000000000000000002000000000000000000000000000010000000000000000000000000'
Host	60	10	24	'000001001100000000001000100000000000000000000000000000000000000000000000000010000000000000000000000000'
Host	60	11	23	'000001001100000000000000100000000000000000000002000000000000000000000000000010000000000000000000000000'
Host	60	12	16	'000001001100000000001000100000000000001000000000000000000000000000000000000010000000000000000000000000'
Host	60	13	16	'000101000010000000000000100000000000000000000002000000000000000000000000000010000000000000000000000000'
Host	60	14	14	'000001000000000000001000100000000000000000000000000000000000000000000000000010000000000000000000000000'
Host	60	15	11	'000001001100000000001000000000000000000000000000000000000000001000000000000010000000000000000000000000'
Host	60	16	11	'000001000010000000001000100000000000000000000002000000000000000000000000000010000000000000000000000000'
Host	60	17	9	'000001001100000000000000100000000000000000000000000000000000000000000000000010000000000000000000000000'
Host	60	18	8	'000001000010100100000000100000000000001000000000000000000000000000000000000010000000000000000000000000'
Host	60	19	8	'000001000010100000000000100000000000000000000002000000000000000000000000000010000000000000000000000000'
Host	60	20	7	'000001000100000000001000100000000000000000000002000000000000000000000000000010000000000000000000000000'
Host	60	21	7	'000001000100000000001000000000000000000000000000000000000000001000000000000001010000000000000000000000'
Host	60	22	7	'000001000010100000000000100000000000000000000000000000000000000000000000000010000000000000000000000000'
Host	60	23	6	'000001001000000000001000100000000000000000000002000000000000000000000000000010000000000000000000000000'
Host	60	24	6	'010011001100000000001000000000000000000000000000000000000000001000000000000001010000000000000000000000'
Host	60	25	6	'000001001100000000001000000000000000000000000001000000000000001000000000000001010000000000000000000000'
Host	60	26	6	'000001101010000000000000100000000000000000000000000000000000000000000000100010000000000000000000000000'
Host	60	27	6	'000001000010100000000000100000000000001000000000000000000000000000000000000001010000000000000000000000'
Host	60	28	6	'000101000010100000000000100000000000001000000000000000000000000000000000000010000000000000000000000000'
Host	60	29	5	'000001001100000000001000000000000000000000000000000000000000000000000000000010000000000000000000000000'
Host	60	30	5	'000001001100000000000000100000000000001000000000000000000000000000000000000010000000000000000000000000'
Host	60	31	5	'000001001100000000001000100000000000000000000002000000000000000000000000000001010000000000000000000000'
Host	60	32	5	'000011001100000000001000000000000000000000000000000000000000001000000000000001010000000000000000000000'
Host	60	33	5	'000001001010000000000000100000000000000000000000000000000000000000000000000010000000000000000000000000'
Host	60	34	5	'000001000010000000001000100000000000001000000000000000000000000000000000000010000000000000000000000000'
Host	60	35	5	'000001000010000000000000100000000000001000000000000000000000000000000000000010000000000000000000000000'
Host	60	36	4	'000001001100100000001000100000000000000000000002000000000000000000000000000010000000000000000000000000'
Host	60	37	4	'000001000100000000001000000000000000000000000000000000000000001000000000000010000000000000000000000000'
Host	60	38	4	'000001000100000000001000000000000000000000000000000000000000000000000000000010000000000000000000000000'
Host	60	39	4	'000001001100000000001000000000000000000000000002000000000000001000000000000001010000000000000000000000'
Host	60	40	4	'010001001100000000001000000000000000000000000000000000000000001000000000000001010000000000000000000000'
Host	60	41	4	'000001100010000000000000100000000000000000000000000000000000000000000000000010000000000000000000000000'
Host	60	42	3	'000001001100000000001000100000000000000000000002000000000000000000000000000010000000000100000000000000'
Host	60	43	3	'000001001100000000001000100000000000000000000002000000000000000000000000000010010000000000000000000000'
Host	60	44	3	'001001001100000000001000100000000000000000000002000000000000000000000000000010000000000000000000000000'
Host	60	45	3	'000001001100000000001000000000000000001000000000000000000000000000000000000010000000000000000000000000'
Host	60	46	3	'000001000000000000001000100000000000001000000000000000000000000000000000000010000000000000000000000000'
Host	60	47	3	'000001000100000000001000000000000000000000000002000000000000001000000000000001011000000000000000000000'
Host	60	48	3	'000001001100000000001000100000000000000000000002000000000000000000000000000010000000000000000000100000'
Host	60	49	3	'000001001100000000001000100000000000000000000002000000000000001000000000000001010000000000000000000000'
Host	60	50	3	'000001001100000000001000000000000000000000000002000000000000000000000000000010000000000000000000000000'
Host	60	51	3	'000101000010000000000000100000000000000000000000000000000000000000000000000001010000000000000000000000'
Host	60	52	3	'000001000000000000001000100000000000000000000002000000000000000000000000000010000000000000000000000000'
Host	60	53	3	'000001000100000000001000000000000000000000000002000000000000000000000000000010000000000000000000000000'
Host	60	54	3	'000001000010000100000000100000000000000000000000000000000000000000000000000010000000000000000000000000'
Host	60	55	3	'000001000010000000000000100000000000000000000000000000000000000000000000000010000000000000001000000000'
Host	60	56	3	'000101000010000100000000100000000000000000000000000000000000000000000000000010000000000000000000000000'
Host	60	57	3	'000101000010000000001000100000000000000000000000000000000000000000000000000010000000000000000000000000'
Host	60	58	3	'000001001010100000001000100000000000000000000002000000000000000000000000000010000000000000000000000000'
Host	60	59	3	'000001000010100000000000100000000000000000000002000010000000000000000000000010000000000000000000000000'
Host	60	60	3	'000001001010000000001000100000000000000000000000000000000000000000000000000010000000000000000000000000'
Host	60	61	3	'000001000010000000000000100000000000000000000002000000000000000000000000000010000000000000000000000000'
Host	60	62	2	'000001001100000000001000000000000000000000000002000000000000001001000000000010000000000000000000000000'
Host	60	63	2	'000001001100000000001000100000000000000000000002000000000000000000000000000000000000000000000000000000'
Host	60	64	2	'000001001100000000001000100000000000000010000002000000000000000000000000000010000000000000000000000000'
Host	60	65	2	'000001001100000000001000100000000000000000000002000010000000000000000000000010000000000000000000100000'
Host	60	66	2	'000001001100000000001000100000000000000000010002000000000000000000000000000010000000000000000000000000'
Host	60	67	2	'000001001100000000001000100000000000000000000002000000000000000000000000000010000000010000000000000000'
Host	60	68	2	'001001001100000000000000100000000000000000000002000000000000000000000000000010000000000000000000000000'
Host	60	69	2	'000001000100000000000000100000000000001000000000000000000000000000000000000010000000000000000000000000'
Host	60	70	2	'000001001000000000001000100000000000000000000002000010000000000000000000000010000000000000000000000000'
Host	60	71	2	'000001001100000000001000000000000000000000000000000000000100001000000000000001010000000000000000000000'
Host	60	72	2	'000001001100000000001000000000000000000000000002000000000000001001000000000001010000000000000000000000'
Host	60	73	2	'010011001100000000001000000000000000000000000000000000000000001000000000100001010000000000000000000000'
Host	60	74	2	'001001001100000000001000000000000000000000000002000000000000001000000000000001010000000000000000000000'
Host	60	75	2	'000001001100000000001000100000000000000000000002000000000000000000000000000010001000000000000000000000'
Host	60	76	2	'000001001100000000001000100000000000000000000002000000000000001000000000000010000000000000000000000000'
Host	60	77	2	'000001000000000000000000100000000000000000000000000000000000000000000000000010000000000000000000000000'
Host	60	78	2	'000001001100010000000000100000000000000000000002000000000000000000000000000010000000000000000000000000'
Host	60	79	2	'000001001100000000000000100000000000001000000002000000000000000000000000000010000000000000000000000000'
Host	60	80	2	'000001001100000000001000000000000000000000000002000010000000000000000000000010000000000000000000000000'
Host	60	81	2	'000001001100000000001000100000000000000000000002001000000000000000000000000010000000000000000000000000'
Host	60	82	2	'000001000010100000000000100000000000001000000000000000000000000000000000000010000000000000001000000000'
Host	60	83	2	'000001001010100000001000100000000000001000000000000000000000000000000000000010000000000000000000000000'
Host	60	84	2	'000001001010100000000000100000000000000000000002000000000000000000000000000010000000000000000000000000'
Host	60	85	2	'000101001010000000000000100000000000000000000000000000000000000000000000000010000000000000000000000000'
Host	60	86	2	'000001000010100000001000100000000000000000000002000010000000000000000000000010000000000000000000000000'
Host	60	87	2	'000001000010100000001000100000000000001000000000000000000000000000000000000001010000000000000000000000'
Host	60	88	2	'000001000010100000000000100000000000001000000000000000000000000000000000000010000000000000000000100000'
Host	60	89	2	'000001001010000000000000100000000000001000000000000000000000000000000000000010000000000000000000000000'
Host	60	90	2	'000101000010000000000000100000000000001000000000000000000000000000000000000010000000000000000000000000'
Host	60	91	2	'000001000010100000001000100000000000001000000000000000000000000000000000000010000000000000000000000000'
Host	60	92	2	'000001001010100000000000100000000000000000000000000000000000000000000000000010000000000000000000000000'
Host	60	93	2	'000101000010000000001000100000000000000000000002000010000000000000000000000010000000000000000000000000'
Host	60	94	2	'000001000010000000001000110000000000000000000000000000000000000000000000000010000000000000000000000000'
Host	60	95	2	'000101000000000000000000100000000000000000000002000000000000000000000000000010000000000000000000000000'
Host	60	96	2	'000001001100000000001000100000000000000000000000000010000000000000000000000010000000000000000000000000'
Host	60	97	1	'000001001100000000001000100000000000000000000002000000000000000000000000000010000000000000000000000001'
Host	60	98	1	'000001001100000000001000100000000000000000000002000000100000000000000000000010000000000000000000000000'
Host	60	99	1	'000001001100000000000000000000000000000000000002000000000000000000000000000010000000000000000000000000'
Host	60	100	1	'000001001100000000001000100000000000000000000000000000000000001000000000000010000000000000000000000000'
Host	60	101	1	'000001001100000000001000100000000000000000000002000000001000000000000000000010000000000000000000000000'
Host	60	102	1	'000001001100000000001000100000000000000000000002000010000000000000000000000010000100000000000000000000'
Host	60	103	1	'000001001100000000001000000000000000000000000002000000000000000000000010000010000000000000001000000000'
Host	60	104	1	'000001000100000000001000100000000000000000000012000000000000000000000000000010000000000000000000000000'
Host	60	105	1	'000101000000000000001000100000000000000000000002000000000000000000000000000010000000000000000000000000'
Host	60	106	1	'000001001100000000001000100000000000000000000002000010000000000000000000000010000000000000000000010000'
Host	60	107	1	'010001001100000000000000100000000000000000000002000000000000000000000000000010000000000000000000000000'
Host	60	108	1	'001001001100000000001000000000000000000000000002000010000000000000000000000010000000000000000000000000'
Host	60	109	1	'010001000000000000001000100000000000000000000002000000000000000000000000000010000000000000000000000000'
Host	60	110	1	'000011001100000000001000100000000000000000000002000010000000000000000000000010000000000000000000000000'
Host	60	111	1	'010001001100000000001000100000000000000000000000000000000000001000000000000010000000000000001000000000'
Host	60	112	1	'000001001100000000001000000000000001000000000002000000000000000000000000000010000000000000000000000000'
Host	60	113	1	'000001001100000000001000000000000001001000000000000000000000000000000000000010000000000000000000000000'
Host	60	114	1	'000001001100000000001000010000000000001000000000000000000000000000000000000010000000000000000000000000'
Host	60	115	1	'000001001000000000001000100000000000000000000000000000000000000000000000000010000000000000000000000000'
Host	60	116	1	'001001000000000000001000100000000000000000000000000000000000000000000000000010000000000000000000000000'
Host	60	117	1	'001001000000000000001000100000000000000000000002000000000000000000000000000010000000000000000000000000'
Host	60	118	1	'000001001100000000000000100000000000001000000002000000000000000000000000000010010000000000000000000000'
Host	60	119	1	'000001000100100000000000100000000000000000000000000000000000000000000000000010000000000000000000000000'
Host	60	120	1	'000001000100000000000000100000000000000000000002000000000000000000000000000010000000000000000000010000'
Host	60	121	1	'000001001100000000000000100000000000000000000000000000000000000000000000000010000001000000000000000000'
Host	60	122	1	'000001000100000000001000100000000000001000000000000000000000000000000000000010000000000000000000000000'
Host	60	123	1	'000001000000000000001000100000000000000000000000000000000100000000000000000010000000000000000000000000'
Host	60	124	1	'000001000000000000001000100000000000100000000000000000000000000000000000000010000000000000000000000000'
Host	60	125	1	'000001000000000000001000100000000000000000000000000000000000000000000000000110000000000000000000000000'
Host	60	126	1	'010001001100000000001000000000000000000000000000000000000000000000000000010010000000000000000000000000'
Host	60	127	1	'000011001100000000001000000000000000001000000000000000000000000000000000000010000000000000000000000000'
Host	60	128	1	'000001000010000000001000000000000000000000000000000000000000001000000000000010000000000000000000000000'
Host	60	129	1	'000001001000000000000000100000000000000000000000000000000000000000000000000010000000000000000000000000'
Host	60	130	1	'000001001100000000000000100000000000000000000002000000000000000000000000000010010000000000000000000000'
Host	60	131	1	'000001001100000000001000000000000000000000000001000000000000001000000000000010000000000000000000000000'
Host	60	132	1	'000001001100000000000000100000000000000000010002000000000000000000000000000010000000000000000000000000'
Host	60	133	1	'000001001100000000000000000000000000000000000001000000000000000000000000000010001000000000000000000000'
Host	60	134	1	'000001001100000000001000000000000000000000200000000000000000001000000000000001010000000000000000000000'
Host	60	135	1	'000001001100000000001000100000000100000000000002000000000000000000000000000110000000000000000000000000'
Host	60	136	1	'000001001100000000001000100000000000000000000002000000000000000000000000010010000000000000000000000000'
Host	60	137	1	'000001001100000000001000100000000000000000000002000010000000001000000000000010000000000000000000000000'
Host	60	138	1	'010011001100000000001000100000000000000000000002000000000000000000000000000010000000000000000000000000'
Host	60	139	1	'000001001100000000001000100000000000010000000002000000000000000000000000000010000000000000000000000000'
Host	60	140	1	'000001001100000000001000100000000000000000000000000000000000001000000000000001010000000000000000000000'
Host	60	141	1	'010001001100000000001000000000000000000000000000000000000000001010000000000001010000000000000000000000'
Host	60	142	1	'000001000000000000001000000000000000000000000000000000000000001000000000000001010000000000000000000000'
Host	60	143	1	'000001000100000000001000100000000000000000000000000000000010001000000000000001010000000000000000000000'
Host	60	144	1	'000001001100000000001000010000000000000000000000000000000010001000000000000001010000000000000000000000'
Host	60	145	1	'000101001100000000001000000000000000000000000000000000000000001000000000000001010000000000000000000000'
Host	60	146	1	'000001001100000000000000100000000000000000000002000000000000001000000000100001010000000000000000000000'
Host	60	147	1	'000001001100000000001000100000000000000000000002000000000100000000000000000010000000000000000000000000'
Host	60	148	1	'000001001100000000001000000000000000000000000000000000000000001000000000000001000000000000000000000000'
Host	60	149	1	'000101000010000000000000100000000000000000000000000000000000001001000000000001010000000000000000000000'
Host	60	150	1	'000001101010000000000000100000000000000000000000000000000000001000000000000001010000000000000000000000'
Host	60	151	1	'000001000010000100000000100000000000000000000000000000010000000000000000000001010000000000000000000000'
Host	60	152	1	'000001000010000000001000100001000000000000000000000000000000000000000000000001010000000000000000000000'
Host	60	153	1	'000001000010100000001000000000000000000000000000000000000000001000000000000001010000000000000000000000'
Host	60	154	1	'000000000100000000001000000000000000000000000000000000000000001000000000000001011000000000000000000000'
Host	60	155	1	'001001000100000000001000000000000000000000000000000000000000001000000000000001010000000000000000000000'
Host	60	156	1	'000001001100000000001000100000000000001000000002000000000000000000000000000010000000000001000000000000'
Host	60	157	1	'000001001100000000001000000000000000000000000000000000000000001000000000100010000000000000000000000000'
Host	60	158	1	'000001001100000000001000100000000000000000000002000000000000001001000000000001010000000000000000000000'
Host	60	159	1	'000001001100000000001000100000000000000000000002000000000000000000000000000010100000000000000000000000'
Host	60	160	1	'000001001100100000000000100000000000001000000000000000000000000000000000000010000000000000000000000000'
Host	60	161	1	'000001001100000000001000100000000000001000000002000000000000010000000000000010000000000000000000000000'
Host	60	162	1	'000001001100000000001000100000001000000000000002000000000000000000000000000010000000000000000000000000'
Host	60	163	1	'000001001100000000000000100000000000001000000000000000010000000000000000000010000000000000000000000000'
Host	60	164	1	'000001001100000000001000100000000000000000000002000010000000000000000000000010000000000001000000000000'
Host	60	165	1	'000001001100000000001000100000000000000000000002000000000000000000000000000000000000000000000000100000'
Host	60	166	1	'000011001100000000001000000000000000000000000002000000000000000000000000000010000000000000000000000000'
Host	60	167	1	'000001001100000000001000100000000000000000000002000000000000000000000000000110000000000100000000000000'
Host	60	168	1	'000001001100000000001000100000000000000000000002000000000010001000000000000001010000000000000000000000'
Host	60	169	1	'000001001100000000000000100000000000001000000002000000000000000000000000000010000000000100000000000000'
Host	60	170	1	'000001001100000000000100100000000000001000000000000000000000000000000000000010000000000000000000000000'
Host	60	171	1	'000001000000000000011000100000000000000000000000000000000000000000000000000010000000000000000000000000'
Host	60	172	1	'000001001100000000001000000000000000000000000000000000000010001000001000000001010000000000000000000000'
Host	60	173	1	'000001001100000000000000100000000000010000000000000000000000000000000000100010000000000000000000000000'
Host	60	174	1	'000001000000000000001000100000000000000000000000000000000000000000000000000010001000000000000000000000'
Host	60	175	1	'000001001100000000000000100000000000001000000000000000000000001000000000000001010000000000000000000000'
Host	60	176	1	'000001001100000000000000000000000000000000000002000000000000001000000000000001010000000000000000000000'
Host	60	177	1	'010001001100000000001000100000000000000000000002000000000000000000000000000010000000000000000000000000'
Host	60	178	1	'000001000000000000001000100000000000000000000001000000000000000000000000000010000000000000000000000000'
Host	60	179	1	'000001001100000000001000100000000000001000000002000000000000000000000000000010000000000000000000000000'
Host	60	180	1	'000001000000000000000000100000000000000000000002000000000000000000000000000010000000000000000000000000'
Host	60	181	1	'000001001100000000000000100000000000000000000000000000000000001000000000000001010000000000000000000000'
Host	60	182	1	'000001001100000000001000000000000000000000000000000000000000001000000000000001010000000100000000000000'
Host	60	183	1	'000001000100000000001000000000000000000000000200000000000000001000000000000001010000000000000000000000'
Host	60	184	1	'000001001100000000001000100000000000000000000002000010000000000000000000000001010000000000000000000000'
Host	60	185	1	'000001000100000000000000100000000000000000000002000000000000000000000000000001010000000000000000000000'
Host	60	186	1	'010001001100000000001000000000000000000000000000000000000000001000000000000001010100000000000000000000'
Host	60	187	1	'010001001100000000001000000000000000000000000000000000000000001000000000000010000000000000000000000000'
Host	60	188	1	'000001001100000000000000000000000000000000000001000000000000000000000000000010000000000000001000000000'
Host	60	189	1	'000001000100000000001000000000000000000000000200000000000000000000000000000010000000000000000000000000'
Host	60	190	1	'010011001100000000001000000000000000000000000002000000000000000000000000000010000000000000000000000000'
Host	60	191	1	'001001001100000000001000000000000000000000000002000000000000001000000000000010000000000000000000000000'
Host	60	192	1	'000001001100000000101000100000000000000000000000000000000000001000000000000010000000000000000000000000'
Host	60	193	1	'000001101100000000001000100000000000000000000000000000000000000000000000000010000000000000000000000000'
Host	60	194	1	'000001001100000000001000000000000000000000000000000000000000001000000000000101010000000000000000000000'
Host	60	195	1	'000001001100000000001000100000000001000000000002000000000000000000000000000010000000000000000000000000'
Host	60	196	1	'000001001100000000001000100000000000000000000002000000000000000000000000000001000000000000000000000000'
Host	60	197	1	'000001001100000000001000100000000000000000000002000000000000000000000000000010000100000000000000000000'
Host	60	198	1	'000001001100000000001000000000000000000000000002000000000000000000000000000010000000000000001000000000'
Host	60	199	1	'000001001100000000000000100000000000000000000000000000000000000000000000000010000000100000000000000000'
Host	60	200	1	'000001001100000000001000000000000000000000000000000000000000000000000000000010000001000000000000000000'
Host	60	201	1	'000001001100000000001000100000000001000000000002000010000000000000000000000010000000000000000000000000'
Host	60	202	1	'000001001100000000001000100000000000000000000002000000000000000000001000000010000000000000000000000000'
Host	60	203	1	'000001000010100000000000100000000000001000000000000000000000000000000000000010000000000010000000000000'
Host	60	204	1	'000001001010100000000000100000000000001000000000000000000000001000000000000010000000000000000000000000'
Host	60	205	1	'000001001010100000001000000000000000000000000000000000000000001000000000000010000000000000000000000000'
Host	60	206	1	'000101000010000000001000110000000000000000000000000000000000000000000000000010000000000000000000000000'
Host	60	207	1	'000001000010000000001000100000000000000000000000000000000100000000000000000010000000000000000000000000'
Host	60	208	1	'000001000010000000001000100000000000000010000000000000000000000000000000000010000000000000000000000000'
Host	60	209	1	'000001000010000000001000100000000000000000000000000000000000000000000000000010000000000100000000000000'
Host	60	210	1	'000101000010100000001000100000000000000000000000000000000000000000000000000010000000000000000000000000'
Host	60	211	1	'000001001010100000000000100000000001001000000000000000000000000000000000000010000000000000000000000000'
Host	60	212	1	'010001001010100000000000100000000000001000000000000000000000000000000000000010000000000000000000000000'
Host	60	213	1	'000101000010000000000000100100000000001000000000000000000000000000000000000010000000000000000000000000'
Host	60	214	1	'000001000010100000000000100000000000001000000000010000000000000000000000000010000000000000000000000000'
Host	60	215	1	'000001001010100000000000100000000000000000000002010000000000000000000000000010000000000000000000000000'
Host	60	216	1	'000001000010000000000000100000000000000000000002000010000000000000000000000010000000000000000000000000'
Host	60	217	1	'000001000010100000000000100000000000001000000000000000000000000000000000000010000100000000000000000000'
Host	60	218	1	'000001000010100000000000100000000000001000000000000000010000000000000000000010000000000000000000000000'
Host	60	219	1	'000001000010100000000000100000000000000000000002000000000000000010000000000010000000000000000000000000'
Host	60	220	1	'000001001010100000000000100000000000001000000000000000010000000000000000000010000000000000000000000000'
Host	60	221	1	'000101100010000000000000100000000000000000000000000000000000000000000000000010000000000000000000000000'
Host	60	222	1	'001001000010100000000000100000000000001000000000000000000000000000000000000010000000000000000000000000'
Host	60	223	1	'000001000010100000000000100000000000001000000000000000000000000000000000000010000000100000000000000000'
Host	60	224	1	'000001001010000000001000100000000000000000000000000000000000000000000000000000000000000000000000000000'
Host	60	225	1	'000001001010100000000000100000000000001000000002000000000000000000000000000010000000000000000000000000'
Host	60	226	1	'000101000010000000000000000000000000000000000000000000000000000000000000000010000000000000000000000000'
Host	60	227	1	'000001000010000000001000000000000000000000000000000000000000000000000000000010000000000000000000000000'
Host	60	228	1	'000001101010100000000000100000000000000000000002000000000000000000000000000010000000000000000000000000'
Host	60	229	1	'000101000010100000000000100000000000001000000000000010000000000000000000000010000000000000000000000000'
Host	60	230	1	'000001000010000000000000100000000000000000000000000000000000000000000000000010000000000000000000000100'
Host	60	231	1	'000101000010000000000000100000000000000000000000000000000000001000000000000010000000000000000000000000'
Host	60	232	1	'000101000010000000001000100000000000000000000000000000000000000000000010000010000000000000000000000000'
Host	60	233	1	'000001000010000000001000100000000000000000000000000000000000000000000000000010000000001000000000000000'
Host	60	234	1	'000101000010000000000000100000000000000000000002000000000000000000000000000001010000000001000000000000'
Host	60	235	1	'000001000010000000000100100000000000000000000000000000000000000000000000000010000000000000000000000000'
Host	60	236	1	'000001000010000000001000100000000000000000000000000000000000000000000000000010000000000000000000001000'
Host	60	237	1	'000001000010000000001000100000000000000000000000000000000000001000000000000001010000000000000000000000'
Host	60	238	1	'000001000010100000000000100000000000001000000000000000000000001000000000000010000000001000000000000000'
Host	60	239	1	'000001000010000000001000100000000000000000000000010000000000000000000000000010000000000000000000000000'
Host	60	240	1	'000001000010100000000000100000000000001000000000000000000000010000000000000010000000000000000000000000'
Host	60	241	1	'000001000010100100001000100000000000000000000002000000000000000000000000000010000000000000000000000000'
Host	60	242	1	'000001000010000000000000100000100000000000000000000000000000000000000000000010000000000000001000000000'
Host	60	243	1	'000001001010100000000000100000000000001010000000000000000000000000000000000010000000000000000000000000'
Host	60	244	1	'000001000010100000100000100000000000001010000000000000000000000000000000000010000000000000000000000000'
Host	60	245	1	'000001000010000000000000100000000000000000000000000000000100001000000000000001010100000000000000000000'
Host	60	246	1	'000001000110000000001000000000000000000000000000000000000000001000000000000001010000000000000000000000'
Host	60	247	1	'000001000010000000001000000000000000000000000000000000000000001000000000100001010000000100000000000000'
Host	60	248	1	'000001000010100000000100100000000000001000000000000000000000000000000000000010000000000000000000000000'
Host	60	249	1	'000001000010100000000000100000000000001000000000000000000000000000000000000010001000000000000000000000'
Host	60	250	1	'000001001010100000000000100000000100001000000000000000000000000000000000000010000000000000000000000000'
Host	60	251	1	'000001001010100000001010100000000000000000000002000010000000000000000000000010000000000000000000000000'
Host	60	252	1	'000001000110000000000000100000000000000000000000000000000000000000000000000010000000000000000000000000'
Host	60	253	1	'000001000010000000001000100000000000000000100002000000000000000100000000000010000000000000000000000000'
Host	60	254	1	'000001000010100000000000100000000000001000100000000000000000000000000000000010000000000000000000000000'
Host	60	255	1	'000001000010100000000000100000000000001000100000000000000000000000000000000010010000000000000000000000'
Host	60	256	1	'000001000010100000000000100000000000000000000000000000000000001000000000000001010000000000000000000000'
Host	60	257	1	'000001000010100000000000100000000000001000000000000000000000000000000000000010000000000001000000000000'
Host	60	258	1	'000001000010100000000000100000000000001000000000000000000000000000000000000010100000000000000000000000'
Host	60	259	1	'000001000010000000001000100000000000000000000002000010000000000000000000000010000000000000000000000000'
Host	60	260	1	'000001001010100000000000100000000000001000000000000000000000000000000000000010000000010000000000000000'
Host	60	261	1	'000001001010100000000000100000000000001000000000000000000000000000010000000010000000000000000000000000'
Host	60	262	1	'000001001010100000000000100000000000001000000000000000000000000000000000000001010000000000000000000000'
Host	60	263	1	'000001000010000000000000100000000000000000000000000000000000000000010000000010000000000000000000000000'
Host	60	264	1	'000001000010100000001000000000000000000000000000000000000000001000000000000010000000000000000000000000'
Host	60	265	1	'001001000100000000000000100000000000000000000002000000000000000000000000000010000000000000000000000000'
Host	60	266	1	'000101000100000000001000100000000000000000000002000000000000000000000000000010000000000000000000000000'
Host	60	267	1	'000001000100010000000000100000000000000000000002000000000000000000000000000010000000000000000000000000'
Host	60	268	1	'000001000100000000000000100000000000000000000002000010000000000000000000000010000000000000000000100000'
Host	60	269	1	'000001001100000000000000100000000000000000000002000000000000000000000000000010000001000000000000000000'
Host	60	270	1	'000001001100100000001000100000000000000000000002000000000000000000000000000010000000000000001000000000'
Host	60	271	1	'000001000100000000000000100000000000000000000000000000000000000000000000000010000000000000000000000000'
Host	60	272	1	'000001000010000000001000100000000000000000000000000010000000000000000000000010000000000000000000000000'
Host	60	273	1	'000001001100000000001000010000000000000000000000000000000000001000000000000010000000000000000000000000'
Host	60	274	1	'000001000010100000001000100000000000000000000002000000000000000000000000000010000000000000000000000000'
Host	60	275	1	'000101000010000000000000100000000000000000000002000000000000000000000000100010000000000000000000000000'
Host	60	276	1	'000001001010100000000000100000000000001000000002000000000000000000000000000010001000000000000000000000'
Host	60	277	1	'000001000010100000000000100000100000001000000000000000000000000000000000000010000000000000000000000000'
Host	60	278	1	'000001001100000000001000000000000000000000000000000000000000001000000000000001011000000000000000000000'
Host	60	279	1	'000001000100000000001000000000000000000000000002000000000000001000000000000001010000000000000000000000'
Host	60	280	1	'001001001100000000001000000000000000000000000002000000000000000000000000000010000000000000000000000000'
Host	60	281	1	'000001001100000000001000100000000000000000000002000000000010000000000000000010000000000000000000000000'
Host	60	282	1	'000001001100000000000000000000000000000000000001000000000000001000000000000001010000000000000000000000'
Host	60	283	1	'000001000010000000000000100000000000000010000000000000000000000000000000000010000000000000000000000000'
Host	60	284	1	'000001001010100000000000100000000000000000000002000000000000000000000000000010000000000000000000100000'
Host	60	285	1	'000101000010000000000000110000000000000000000000000000000000000000000000000010000000000000000000000000'
Host	60	286	1	'000001001010100000000000100000000000001000000000000000000000000000000000000000000000000000000000000000'
Host	60	287	1	'000101000010000000000000000000000000000000000000000000000000001000000000000001010000000000000000000000'
Host	60	288	1	'000001000010100000001000100000000000000000000000000000000000000000000000000010000000000000000000000000'
Host	60	289	1	'000001001100000000000000100000000000000000000002000000000000010000000000000010000000000000000000000000'
Host	60	290	1	'000001001100000000001000100000000000000000000002000000000000000000000000000110000000000000000010000000'
Host	60	291	1	'000001101010000000000000100000000000001000000000000000000000000000000000000010000000000000000000000000'
Host	60	292	1	'000001010010000000000000100000000000000000000002000000000000000000000000000010000000000000000000000000'
Host	60	293	1	'000001000110000000001000100000000000000000000002000000000000000000000000000010000000000000000000000000'
Host	60	294	1	'000001000010100000000000100000000000000000000002000000000000001001000000000001010000000000000000000000'
Host	60	295	1	'011011001100000000001000100000000000000000000002000010000000000000000000000010000000000000000000000000'
Host	60	296	1	'000001001100000000001000100000000000001000000002000000000000000000000000010010000000000000000000000000'
Host	60	297	1	'000001001100100000001000100000000000000000000000000000000000000000000000000010000000000000000000000000'
Host	60	298	1	'010011000100000000001000000000000000000010000000000000000000000000000000000010000000000000000000000000'
Host	60	299	1	'000101000010100000000000100000000000000000000000000000000000001000000000000010010000000000000000000000'
Host	60	300	1	'000001000000100000000000100000000000001000000000000000000000000000000000000000010000000000000000000000'
Host	60	301	1	'000101000010000000001000100000000000000000000002000000000000000000000000000010000000000000000000000000'
Host	60	302	1	'000101000010000100000000100000000000000000000000000001000000000000000000000010000000000000000000000000'
Host	60	303	1	'000001001100000000001000100000100000000000000002000000000000000000000000000010000000000000000000000000'
Host	60	304	1	'000001001100000000001000100000000000000010000002000010000000000000000000000010000000000000000000000000'
Host	60	305	1	'000001001100000000101000100000000000000000000002000000000000000000000000000010000000000000000000000000'
Host	60	306	1	'010011001100000000001000000000000000000000000000000000000000000000000000000010000000000000000000000000'
Host	60	307	1	'000001001100000000001000000000000000000000000000000000000000001000000000000001010000001000000000000000'
Host	60	308	1	'010001001100000000001000100000000000000000000000000000000000001000000000000001000000000000000000000000'
Host	60	309	1	'000001001100000000001000000000000000000000000001000000000000001000000000000001010000000000000000000100'
Host	60	310	1	'000101000010100100000000100000000000001000000000000000000000000000000000000010000000000000000000000000'
Host	60	311	1	'000001100010100000001000100000000000000000000000000000000000000000000000000010000000000000000000000000'
Host	60	312	1	'000001001010000000000000000000000000000000000002000000000000000000000000000010000000000000000000000000'
Host	60	313	1	'000001001010000000000000000000000000001000000000000000000000000000000000000010000000000000000000000000'
Host	60	314	1	'000001001100000000001000100000000000000000000002000000000000000010000000000010000000000000000000000000'
Host	60	315	1	'010001001100000000001000000000000000000000000000000000000000001100000000000001010000000000000000000000'
Host	60	316	1	'000001101100000000001000100000000000000000000000000000000000001000000000000010010000000000000000000000'
Host	60	317	1	'000001000100000000001000100000000000000000000002100000000000000000000000000010000000000000000000000000'
Host	60	318	1	'000001000100000000001000100000000000000000000002000000000100000000000000000010000000000000000000000000'
Host	60	319	1	'000001000010000000001000100000000000000010000000000000000000001000000000000001010000000000000000000000'
Host	60	320	1	'000001000000000000001000100000000000000000000000000000000000001000000000000010000000000000000000000000'
Host	60	321	1	'000001000010000000001000100000000000001000000002000000000000000000000000000010000000000000000000000000'
Host	60	322	1	'000001000010000000000000100000000000000000000000000010000000000000000000000010000000000000000000000000'
Host	60	323	1	'000101000010000000000000100000000000000000000000000010000000000000000000000010000000000000000000000000'
Host	60	324	1	'001001000010000000000000100000000000000000000000000000000000000000000000000010000000000000000000000000'
Host	60	325	1	'000001000000000000001000100000000000001000000002000010000000000000000000000001010000000000000000000000'
Host	60	326	1	'000001000000000000001000100000000000000000000000000000000000000000000100000010000000000000000000000000'
Host	60	327	1	'000001001010100000000000100000000000000000000000000000000010001000000000000001010000010000000000000000'
Host	60	328	1	'000001000100000000001000100000000000000000000000000000000000000000000000000010000000000000000000000000'
Host	60	329	1	'000101000010000000000000100000000000000000000000000000000000000000000000000010000000000000000100000000'
Host	60	330	1	'000001100010100000000000100000000000000000000002000000000000000000000000000010000000000000000000000000'
Host	60	331	1	'000001000000000000001000000000000000000000000002000000000000001000000000000010000000000000000000000000'
Host	60	332	1	'000001000100000000000000110000000000000000000002000000000000000000000000000010000000000000000000000000'
Host	60	333	1	'000011001100000000000000100000000000000000000002000000000000000000000000000010000000000000000000000000'
Host	60	334	1	'000001001100000000001000100000000000000000000002000000000000000000000000000011010000000000000000000000'
Host	60	335	1	'000001001100000000001000100000100000000000000002000010000000000000000000000010000000000000000100000000'
Host	60	336	1	'000001000100000000000000100000000000000000000001000000000000001000000000000001010000000000000000000000'
Host	60	337	1	'000101000010000000000000100000000000000000200000000000000000000000000000000010000000000000000000000000'
Host	60	338	1	'000001000110100000000000100000000000001000000000000000000000000000000000000010000000000000000000000000'
Host	60	339	1	'000101000010000000000001100000000000000000000002000010000000000000000000000010000000000000000000000000'
Host	60	340	1	'010001001100000000001000000000000000000000000000000000000000000000000000000010010000000000000000000000'
Host	60	341	1	'000001001100000000001000100000000000000000000000010000000010000000000000000010000000000000000000000000'
Host	60	342	1	'000001001000000000001000100010000000001000000000000000000000000000000000000010000000000000000000000000'
Host	60	343	1	'000001000000110000001000100000000000000000000000000000000000000000000000000010000000000000000000000000'
Host	60	344	1	'000001001100000000000000100000000000000000000002000000000100000000000000000000000000000000000000000000'
Host	60	345	1	'000001001100000000000000100000000000000000000002000000000001000000000000000010000000000000001000000000'
Host	60	346	1	'000001001100000000001010100000000000000000000002000010000000000000000000000010000000000000000000000000'
Host	60	347	1	'000001000100000000001000100000000000000000000002000010000000000000000000000010000000000000000000000000'
Host	60	348	1	'000001001100000000001000100000000010000000000002000000000000000000000000000010000000000000000000000000'
Host	60	349	1	'000001001100000000001000010000000000000000000000000000000000001000000000000001010000000000000000000000'
Host	60	350	1	'000001001100000000001000100000000000000000000002000000010000000000000000000010000000000000000000000000'
Host	60	351	1	'010001001100000000001000000000000000000000010000000000000000000000000000000010000000000000000000000000'
Host	60	352	1	'000001001100000000001000100000000000000000000002000000000000001000000000000001000000000000000000000000'
Host	60	353	1	'001001001100000000001000100000000000000000000002000000000000000000000000000000000000000000000000000000'
Host	60	354	1	'000001000010100000001000100000000000000000000002000000000000000000000000000010000000000000001000000000'
Host	60	355	1	'001001001100000000000000100000000010000000010002000000000000000000000000000010000000000000000000000000'
Host	65	1	431	'000101000010000000000000100000000000000000000002000000000000000000000000000010000000000000000000000000'
Host	65	2	349	'000001001010100000000000100000000000001000000000000000000000000000000000000010000000000000000000000000'
Host	65	3	328	'000001001100000000001000100000000000000000000002000000000000000000000000000010000000000000000000000000'
Host	65	4	300	'000101000010000000000000100000000000000000000000000000000000000000000000000010000000000000000000000000'
Host	65	5	163	'000001000010100000000000100000000000001000000000000000000000000000000000000010000000000000000000000000'
Host	65	6	133	'000001001100000000001000100000000000000000000002000010000000000000000000000010000000000000000000000000'
Host	65	7	124	'000001000010000000001000100000000000000000000000000000000000000000000000000010000000000000000000000000'
Host	65	8	94	'000101000010100000000000100000000000001000000000000000000000000000000000000010000000000000000000000000'
Host	65	9	55	'000101000010000000001000100000000000000000000000000000000000000000000000000010000000000000000000000000'
Host	65	10	35	'000101000010000000000000100000000000001000000000000000000000000000000000000010000000000000000000000000'
Host	65	11	31	'000101001010100000000000100000000000001000000000000000000000000000000000000010000000000000000000000000'
Host	65	12	30	'000001000010000000000000100000000000000000000000000000000000000000000000000010000000000000000000000000'
Host	65	13	27	'000001001100000000000000100000000000000000000002000000000000000000000000000010000000000000000000000000'
Host	65	14	22	'000001000010000000001000100000000000000010000000000000000000000000000000000010000000000000000000000000'
Host	65	15	17	'000001001010100000001000100000000000001000000000000000000000000000000000000010000000000000000000000000'
Host	65	16	16	'000001000010100000001000100000000000001000000000000000000000000000000000000010000000000000000000000000'
Host	65	17	16	'000101001010000000000000100000000000000000000000000000000000000000000000000010000000000000000000000000'
Host	65	18	15	'000001001010000000001000100000000000000000000000000000000000000000000000000010000000000000000000000000'
Host	65	19	15	'000001101010000000000000100000000000000000000000000000000000000000000000100010000000000000000000000000'
Host	65	20	13	'000001001010000000000000100000000000000000000000000000000000000000000000000010000000000000000000000000'
Host	65	21	12	'010011001100000000001000000000000000000000000000000000000000001000000000000001010000000000000000000000'
Host	65	22	12	'000001001010100000000000100000000000000000000002000000000000000000000000000010000000000000000000000000'
Host	65	23	12	'000101000010000000000000100000000000001000000002000000000000000000000000000010000000000000000000000000'
Host	65	24	11	'000001001100000000001000000000000000000000000000000000000000001000000000000001010000000000000000000000'
Host	65	25	11	'000001001010100000000000100000000000000000000000000000000000000000000000000010000000000000000000000000'
Host	65	26	11	'000101000010100000000000100000000000000000000002000000000000000000000000000010000000000000000000000000'
Host	65	27	11	'000001000010000000000000100000000000001000000000000000000000000000000000000010000000000000000000000000'
Host	65	28	10	'000101000010100000000000100000000000000000000000000000000000000000000000000010000000000000000000000000'
Host	65	29	10	'000001000010000000000000100000000000000000000002000000000000000000000000000010000000000000000000000000'
Host	65	30	9	'000001001100000000000000100000000000000000000000000000000000000000000000000010000000000000000000000000'
Host	65	31	9	'000001001100000000001000100000000000000010000002000000000000000000000000000010000000000000000000000000'
Host	65	32	9	'000001001100000000001000100000000000000000000000000000000000000000000000000010000000000000000000000000'
Host	65	33	9	'000101000010100000001000100000000000001000000000000000000000000000000000000010000000000000000000000000'
Host	65	34	9	'000101000010000000000000100000000000000010000000000000000000000000000000000010000000000000000000000000'
Host	65	35	9	'000101001010000000000000100000000000000000000002000000000000000000000000000010000000000000000000000000'
Host	65	36	9	'000001000010000000001000100000000000000000000002000000000000000000000000000010000000000000000000000000'
Host	65	37	8	'000001001100000000001000100000000000000000000002000000000000000000000000000010000000000000000000100000'
Host	65	38	8	'000001101010100000000000100000000000001000000000000000000000000000000000000010000000000000000000000000'
Host	65	39	8	'000101000010000000000000100000000000000000200000000000000000000000000000000010000000000000000000000000'
Host	65	40	8	'000101000010000000001000100000000000000000000002000000000000000000000000000010000000000000000000000000'
Host	65	41	8	'000001001010100000000000100000000000001000000002000000000000000000000000000010000000000000000000000000'
Host	65	42	7	'000101001010000000001000100000000000000000000000000000000000000000000000000010000000000000000000000000'
Host	65	43	7	'000001000010100000000000100000000000001010000000000000000000000000000000000010000000000000000000000000'
Host	65	44	7	'000001000010100000000000100000000000000000000000000000000000000000000000000010000000000000000000000000'
Host	65	45	7	'000101000010000000000000100000000000000000000000000000000000000000000000000010000000000000001000000000'
Host	65	46	7	'000001000010100000000000100000000000001000000002000000000000000000000000000010000000000000000000000000'
Host	65	47	7	'000001001010100000000000100000000000001010000000000000000000000000000000000010000000000000000000000000'
Host	65	48	7	'000001000010000000001000100000000000001000000000000000000000000000000000000010000000000000000000000000'
Host	65	49	6	'000101000000000000000000100000000000000000000002000000000000000000000000000010000000000000000000000000'
Host	65	50	6	'000001000010000000001000110000000000000000000000000000000000000000000000000010000000000000000000000000'
Host	65	51	6	'000001101010000000001000100000000000000000000000000000000000000000000000100010000000000000000000000000'
Host	65	52	6	'000001001010000000000000100000000000001000000000000000000000000000000000000010000000000000000000000000'
Host	65	53	6	'000101000010000000000000100000000000000000000002000010000000000000000000000010000000000000000000000000'
Host	65	54	5	'000001001100000000001000100000000000001000000000000000000000000000000000000010000000000000000000000000'
Host	65	55	5	'000001001100000000000000100000000000001000000000000000000000000000000000000010000000000000000000000000'
Host	65	56	5	'000001001100000000001000100000000000000000000002000000000000000000000000000010000000000100000000000000'
Host	65	57	5	'000001001100000000001000000000000000000000000001000000000000001000000000000001010000000000000000000000'
Host	65	58	5	'000001000100000000001000100000000000000000000002000000000000000000000000000010000000000000000000000000'
Host	65	59	5	'000001001010100100000000100000000000001000000000000000000000000000000000000010000000000000000000000000'
Host	65	60	5	'000101100010000000000000100000000000000000000000000000000000000000000000000010000000000000000000000000'
Host	65	61	5	'000101000010000000001000100000000000000000000002000010000000000000000000000010000000000000000000000000'
Host	65	62	5	'000101000010000100000000100000000000000000000000000000000000000000000000000010000000000000000000000000'
Host	65	63	5	'000001001010100000000000100000000000001000200000000000000000000000000000000010000000000000000000000000'
Host	65	64	5	'000101000010000000000000100000000000000000000002000000000000000000000000000010000000000000001000000000'
Host	65	65	4	'000001001100000000001000100000000000100000000002000000000000000000000000000010000000000000000000000000'
Host	65	66	4	'000001001100000000001000100000000000000000000002000010000000000000000000000010000000000000000000100000'
Host	65	67	4	'000001000000000000001000100000000000000000000002000000000000000000000000000010000000000000000000000000'
Host	65	68	4	'000001000000000000001000100000000000000000000000000000000000000000000000000010000000000000000000000000'
Host	65	69	4	'000001001100100000001000100000000000000000000002000000000000000000000000000010000000000000000000000000'
Host	65	70	4	'000001001000000000001000100000000000000000000002000000000000000000000000000010000000000000000000000000'
Host	65	71	4	'000001101010000000000000100000000000000000000000000000000000000000000000000010000000000000000000000000'
Host	65	72	4	'001001001100000000001000100000000000000000000002000010000000000000000000000010000000000000000000000000'
Host	65	73	4	'001001001100000000001000000000000000000000000002000000000000001000000000000001010000000000000000000000'
Host	65	74	4	'000101001010100000001000100000000000001000000000000000000000000000000000000010000000000000000000000000'
Host	65	75	4	'000001001010100000000000100000000000001000000000000000000000000000000000000010000000000100000000000000'
Host	65	76	4	'000001100010000000000000100000000000000000000000000000000000000000000000000010000000000000000000000000'
Host	65	77	4	'000101000010000000000000110000000000000000000002000000000000000000000000000010000000000000000000000000'
Host	65	78	4	'000101000010000000000000100000000000000000100002000000000000000000000000000010000000000000000000000000'
Host	65	79	4	'000001001010100000000000100000000000001000100000000000000000000000000000000010000000000000000000000000'
Host	65	80	3	'000001001100000000000000100000000000000000000002000000000000000000000000000010000100000000000000000000'
Host	65	81	3	'000001001100010000001000100000000000000000000002000000000000000000000000000010000000000000000000000000'
Host	65	82	3	'000001001100010000001000100000000000000000000002000010000000000000000000000010000000000000000000000000'
Host	65	83	3	'000001001100000000001000000000000000000000000002000000000000000000000000000010000000000000000000000000'
Host	65	84	3	'000001001100000000001000000000000000000000000002000000000000001000000000000001010000000000000000000000'
Host	65	85	3	'000001001100000000001000100000000000000000000000000010000000000000000000000010000000000000000000000000'
Host	65	86	3	'000001000010100000000000100000000000001000000000000000000000000000000000000010000000000000001000000000'
Host	65	87	3	'000001001010100000001000100000000000000000000002000010000000000000000000000010000000000000000000000000'
Host	65	88	3	'000001001010100000001000100000000000000000000002000000000000000000000000000010000000000000000000000000'
Host	65	89	3	'000001000010100100000000100000000000001000000000000000000000000000000000000010000000000000000000000000'
Host	65	90	3	'000101000010000000000000100000000000100000000000000000000000000000000000000010000000000000000000000000'
Host	65	91	3	'000001000010100000000000100000000000000000000002000000000000000000000000000010000000000000000000000000'
Host	65	92	3	'000001001110000000000000100000000000000000000002000000000000000000000000000010000000000000000000000000'
Host	65	93	3	'000001001010100000000000100000000000001000000000000000000000000001000000000010000000000000000000000000'
Host	65	94	3	'000101000010000000000000100000000000000000000002000000000000000000000000000010000000000001000000000000'
Host	65	95	3	'000101000010000000000000100000000000000000000002000000000000000000000000000001010000000000000000000000'
Host	65	96	2	'000011001100000000001000100000000000000000000002000000000000000000000000000010000000000000000000000000'
Host	65	97	2	'000011001100000000000000100000000000000000000002000000000000000000000000000010000000000000000000000000'
Host	65	98	2	'000011001100000000001000000000000000000000000000000000000000000000000000000010000000000000000000000000'
Host	65	99	2	'000001001100000000001000100000000000000000000002000010000000000000000100000010000000000000000000000000'
Host	65	100	2	'000001001100000000001000100000000000000000010002000000000000000000000000000010000000000000000000000000'
Host	65	101	2	'000001001100000000001000100000001000000000000002000000000000000000000000000010000000000000000000000000'
Host	65	102	2	'000001001100010000001000100000000000000000000002000000000000000001000000000010000000000000000000000000'
Host	65	103	2	'001001001000000000001000100000000000000000000002000010000000000000000000000010000000000000000000000000'
Host	65	104	2	'000001001100000000001000100000000000000000000002000010000000000000000000000010000000001000000000000000'
Host	65	105	2	'000101001100000000001000100000000000000000000002000000000000000000000000000010000000000000000000000000'
Host	65	106	2	'000001001100000000001000100000000000000010000002000000000000000000000010000010000000000000000000000000'
Host	65	107	2	'000001001100000000001000100000000000000000000002000000000000000000000000000010000000000000001000000000'
Host	65	108	2	'000001001100000000001000100000000000000000000002000000000000000000000000000010000000000000000010000000'
Host	65	109	2	'000101000010000000000000100000000000000000000000000000000000000000100000000010000000000000000000000000'
Host	65	110	2	'000001000100000000001000100000000000000000000002000010000000000000000000000010000000000000000000000000'
Host	65	111	2	'000011001100000000001000000000000000000000000000000000000000001000000000000001010000000000000000000000'
Host	65	112	2	'000001001100010000001000100000000000000000000002000000000000000000001000000010000000000000000000000000'
[truncated: 10,218 more rows]

## Sheet: Genotypes (E3)
Spieces	Round	Rank	Read	Genptype
[truncated: 8,642 more rows]

[truncated: 2 more sheets: Mutations, Notes]
