# Supplementary material for: Evolutionary transition from a single RNA replicator to a multiple replicator network
Source: Nat Commun. 2022 Mar 18;13:1460. doi: 10.1038/s41467-022-29113-x (PMC8933500; doi:10.1038/s41467-022-29113-x)
Supplement: Supplementary file 6 — Source data [file 41467_2022_29113_MOESM6_ESM.xlsx]

## Sheet: Fig. 4
Evolutionary transition from a single RNA replicator to a multiple replicator network
Ryo Mizuuchi, Taro Furubayashi, Norikazu Ichihashi
Fig. 4. Translation-uncoupled replication experiments.
Raw data for panels c–e
(c)			Replication (fold)			(d)			Replication (fold)			(e)			Replication (fold)
	RNA 1	RNA 2	RNA 1	RNA 2			RNA 1	RNA 2	RNA 1	RNA 2			RNA 1	RNA 2	RNA 1	RNA 2
	HL1-120		10.9561				HL1-158		9.14393				HL1-228		8.14024
	HL1-120		9.02321				HL1-158		10.3968				HL1-228		9.51653
	HL1-120		10.8104				HL1-158		14.2917				HL1-228		14.8949
	HL1-120	HL2-120	11.8407	0.858019			HL1-158		9.51481				HL1-228		22.1487
	HL1-120	HL2-120	9.94281	1.24295			HL1-158	HL2-155	10.277	0.336912			HL1-228	HL2-228	8.43273	0.770519
	HL1-120	HL2-120	5.65166	2.1392			HL1-158	HL2-155	7.54119	0.582648			HL1-228	HL2-228	12.8866	0.951181
	HL1-120	PL2-120	7.57694	1.35285			HL1-158	HL2-155	14.5051	1.09619			HL1-228	HL2-228	13.6958	1.1655
	HL1-120	PL2-120	11.8407	1.30235			HL1-158	HL3-155	9.94888	0.85994			HL1-228	HL2-228	17.8882	1.3465
	HL1-120	PL2-120	12.4353	2.2024			HL1-158	HL3-155	20.9952	1.89593			HL1-228	HL3-228	6.40309	0.993656
	HL2-120	HL1-120	3.43244	1.05807			HL1-158	HL3-155	7.72058	1.13671			HL1-228	HL3-228	15.7121	0.650376
	HL2-120	HL1-120	3.3245	0.606545			HL1-158	PL2-155	10.277	1.0188			HL1-228	HL3-228	22.3184	1.22399
	HL2-120	HL1-120	4.50325	1.41801			HL1-158	PL2-155	15.9325	1.76622			HL1-228	PL2-228	19.3065	1.33427
	HL2-120		4.21121				HL1-158	PL2-155	10.5627	1.72354			HL1-228	PL2-228	44.6896	1.3067
	HL2-120		4.29272				HL2-155	HL1-158	sample loss	0.883381			HL1-228	PL2-228	8.91166	0.730158
	HL2-120		9.87691				HL2-155	HL1-158	7.36899	1.1206			HL1-228	PL3-228	6.94499	22.1502
	HL2-120	PL2-120	3.56659	2.85859			HL2-155	HL1-158	7.75241	2.02216			HL1-228	PL3-228	9.28091	26.6907
	HL2-120	PL2-120	4.02699	2.91348			HL2-155	HL1-158	4.42557	1.2844			HL1-228	PL3-228	12.6817	12.8099
	HL2-120	PL2-120	2.43757	4.78607			HL2-155		12.8317				HL2-228	HL1-228	8.10515	2.28494
							HL2-155		5.36116				HL2-228	HL1-228	11.4556	2.3865
							HL2-155		9.53569				HL2-228	HL1-228	9.59268	2.73305
							HL2-155		5.77062				HL2-228		14.9805
							HL2-155	HL3-155	4.29839	11.8724			HL2-228		19.9199
							HL2-155	HL3-155	5.8035	32.9369			HL2-228		16.8299
							HL2-155	HL3-155	3.05638	9.80201			HL2-228		13.4223
							HL2-155	PL2-155	1.98274	68.3144			HL2-228	HL3-228	8.27096	2.05098
							HL2-155	PL2-155	4.48891	55.7508			HL2-228	HL3-228	12.7351	2.09224
							HL2-155	PL2-155	2.58566	52.0248			HL2-228	HL3-228	9.34798	3.58212
							HL3-155	HL1-158	1.75116	1.27881			HL2-228	PL2-228	3.80844	62.5324
							HL3-155	HL1-158	3.81955	2.17104			HL2-228	PL2-228	3.7405	45.889
							HL3-155	HL1-158	1.52617	0.963649			HL2-228	PL2-228	3.23051	91.7232
							HL3-155	HL2-155	1.65255	1.19343			HL2-228	PL3-228	10.7756	9.623
							HL3-155	HL2-155	3.1122	2.5188			HL2-228	PL3-228	6.13985	11.325
							HL3-155	HL2-155	1.407	0.956206			HL2-228	PL3-228	10.0783	13.7291
							HL3-155		2.15192				HL3-228	HL1-228	1.21852	0.993282
							HL3-155		1.67986				HL3-228	HL1-228	0.965799	1.10215
							HL3-155		1.3731				HL3-228	HL1-228	1.20995	0.856911
							HL3-155	PL2-155	1.90408	9.34762			HL3-228	HL2-228	1.51777	0.870062
							HL3-155	PL2-155	2.04077	8.32912			HL3-228	HL2-228	2.52601	0.841743
							HL3-155	PL2-155	2.12993	8.84083			HL3-228	HL2-228	1.00698	0.946513
													HL3-228		1.20081
													HL3-228		1.97573
													HL3-228		1.47663
													HL3-228	PL2-228	0.939282	1.75837
													HL3-228	PL2-228	1.75841	0.709174
													HL3-228	PL2-228	1.21885	1.64
													HL3-228	PL3-228	1.14138	18.838
													HL3-228	PL3-228	1.33092	11.4126
													HL3-228	PL3-228	1.81073	28.5317

## Sheet: Fig. S1
Evolutionary transition from a single RNA replicator to a multiple replicator network
Ryo Mizuuchi, Taro Furubayashi, Norikazu Ichihashi
Fig. S1. Native polyacrylamide gel analysis of parasitic RNAs during the long-term replication experiment.
Unclopped scans for all gels
	A:	Reaction mixture without any host or parasitic RNA
		(i.e., only the reconstituted translation system)
	B:	The pure orignal host RNA
	C, D, E:	Known amounts of a 222 nt single-stranded RNA
		used to determine parasitic RNA concentrations
	F:	A pure 510 nt single-stranded RNA

## Sheet: Fig. S5
Evolutionary transition from a single RNA replicator to a multiple replicator network
Ryo Mizuuchi, Taro Furubayashi, Norikazu Ichihashi
Fig. S5. Two additional long-term replication experiments.
Unclopped scans for the gels in panel c and d
	C, D, E:	Known amounts of a 222 nt single-stranded RNA used to determine parasitic RNA concentrations
	F:	A pure 510 nt single-stranded RNA
	(c)					(d)

## Sheet: Fig. S13
Evolutionary transition from a single RNA replicator to a multiple replicator network
Ryo Mizuuchi, Taro Furubayashi, Norikazu Ichihashi
Fig. S13. Translation activity of RNA clones at round 228.
Unclopped scans for the gels in panel a

## Sheet: Fig. S14
Evolutionary transition from a single RNA replicator to a multiple replicator network
Ryo Mizuuchi, Taro Furubayashi, Norikazu Ichihashi
Fig. S14. Replication of RNA clones at round 228 by their encoded replicases.
Unclopped scans for the gels in panel a

## Sheet: Fig. S19
Evolutionary transition from a single RNA replicator to a multiple replicator network
Ryo Mizuuchi, Taro Furubayashi, Norikazu Ichihashi
Fig. S19. Plus- and minus-strand RNA synthesis during translation-coupled RNA replication.
Raw data for all panels
		Synthesized RNA (nM)
		2 h		5 h
		plus	minus	plus	minus
	HL1-158	939.186	321.822	1930.15	391.806
	HL1-158	583.209	50.1057	604.944	131.232
	HL1-158	314.952	107.243	377.791	86.2911
	HL2-228	1059.32	434.145	1600.82	689.85
	HL2-228	1461.57	426.541	1375.01	403.988
	HL2-228	1441.25	441.57	1170.33	484.621
	HL3-228	13.1442	3.0505	14.0345	2.65442
	HL3-228	12.3231	2.42328	17.7153	3.60513
	HL3-228	6.55635	2.10005	15.9427	3.10132
	PL2-228	3607.66	641.455	4788.32	630.399
	PL2-228	4097.01	685.57	4811.38	839.18
	PL2-228	3573.21	664.351	4135.64	735.281
	PL3-228	3042.97	1095.39	2978.62	1038.01
	PL3-228	3161.93	1126.23	3391.31	1100
	PL3-228	2926.76	1065.97	2911.63	1095.83
